# Supplementary material for: POLRMT overexpression increases mtDNA transcription without affecting steady-state mRNA levels
Source: Life Sci Alliance. 2025 Oct 17;8(12):e202302563. doi: 10.26508/lsa.202302563 (PMC12534795; doi:10.26508/lsa.202302563)
Supplement: Supplementary file 1 [file LSA-2023-02563_SdataF1.1.xlsx]

## Sheet: Fig 1C
Sample ID	Age	Genotype	Normalized Polrmt levels
1	26	oe	0.997332
2	26	oe	1.17448
3	26	oe	1.24893
4	26	oe	0.972287
5	26	oe	1.20277
6	26	wt	0.723163
7	26	wt	0.863517
8	26	wt	1.00471
9	26	wt	0.909163
10	26	wt	0.625035
11	52	wt	0.982899
12	52	oe	1.15603
13	52	oe	0.97571
14	52	wt	0.937296
15	52	oe	1.2158
16	52	wt	0.674763
17	52	oe	1.23306
18	52	wt	0.806585
19	52	oe	1.12835
20	52	oe	0.941546

## Sheet: Fig 1D
Genotype	VDAC	POLRMT	Polrmt_Vdac	normPOLRMT	BLOT
WT	1570782	702624	0.447308	148.75	NATHALIE_0913
WT	14042.5	7404.95	0.527326	117.233	MM134
WT	15129.3	7643.54	0.505215	112.317	MM134
WT	16104.9	6673.42	0.414373	92.1217	MM134
WT	16508.2	5816.3	0.352327	78.3279	MM134
WT	3449712	1279300	0.370843	123.322	NATHALIE_0913
WT	2838932	234424	0.0825747	27.4599	NATHALIE_0913
WT	2494578	753654	0.302117	100.468	NATHALIE_0913
WT	10620.7	2119.81	0.199593	66.8621	MM152
WT	9699.12	2568.22	0.26479	88.7024	MM152
WT	10195	2411.12	0.2365	79.2258	MM152
WT	12795.2	4992.22	0.390164	130.702	MM152
WT	11191.9	4493.85	0.401526	134.508	MM152
OE	16611.3	10211.4	0.614729	136.664	MM134
OE	15019	9890.95	0.658563	146.409	MM134
OE	15901.5	9937.32	0.624931	138.932	MM134
OE	14458	7588.78	0.524885	159.419	MM134
OE	2604905	1120120	0.430004	142.996	NATHALIE_0913
OE	2966981	437706	0.147526	49.059	NATHALIE_0913
OE	3180689	1378894	0.433521	144.165	NATHALIE_0913
OE	12022.7	4214.61	0.350554	117.433	MM152
OE	7346.99	3822.83	0.520326	174.305	MM152
OE	10589	2933.15	0.276999	92.7925	MM152
OE	14737.6	7297.85	0.495186	165.883	MM152

## Sheet: Fig 1E
	POLRMT	VDAC	POLRMT/VDAC	% OE relative to WT
wt heart	11303.9	13930.8	0.811433	140.733
oe heart	15180.2	13293.2	1.14195
wt skm	10638	15098.2	0.704591	118.665
oe skm	13571.8	16232.3	0.836102
wt bat	8015.17	9620.22	0.833159	128.846
oe bat	12233.9	11396.3	1.07349
wt liver	6012.27	11102	0.541549	178.276
oe liver	11740.2	12160.3	0.965455
wt kidney	12345.5	13823.6	0.893073	215.758
oe kidney	15985.6	8296.09	1.92688
wt spleen	12297.5	6587.73	1.86673	106.645
oe spleen	16372.6	8224.2	1.99078

## Sheet: Fig 1F
ID	Sex	Genotype	Age	weight
MMIR-0156	F	wt	39	18.9
MMIR-0157	F	wt	39	18.3
MMIR-0158	F	wt	39	17.4
MMIR-0159	M	oe	39	22.1
MMIR-0160	M	oe	39	22.6
MMIR-0161	M	wt	39	21.3
MMIR-0162	M	wt	39	24.2
MMIR-0163	F	wt	39	17.9
MMIR-0164	F	oe	39	15.8
MMIR-0165	M	oe	39	23.7
MMIR-0166	M	oe	39	24.1
MMIR-0167	M	oe	39	22.7
MMIR-0168	M	wt	39	11.9
MMIR-0178	F	oe	39	17.5
MMIR-0179	F	oe	39	17.2
MMIR-0180	F	wt	39	16.9
MMIR-0181	M	oe	39	23.2
MMIR-0182	M	oe	39	21.7
MMIR-0183	M	oe	39	23.6
MMIR-0184	M	oe	39	21.3
MMIR-0185	M	wt	39	22.5
MMIR-0186	M	wt	39	20.6
COMM-0441	F	oe	39	NA
COMM-0442	F	oe	39	NA
COMM-0443	F	oe	39	NA
COMM-0444	F	oe	39	NA
COMM-0445	F	wt	39	NA
COMM-0439	M	wt	39	NA
COMM-0440	M	oe	39	NA
COMM-0447	F	oe	39	NA
COMM-0448	F	wt	39	NA
COMM-0446	M	wt	39	NA
COMM-0449	M	wt	19	NA
COMM-0450	M	oe	18	NA
COMM-0451	M	oe	17	NA
MMIR-0189	F	oe	12	NA
MMIR-0190	F	oe	11	NA
MMIR-0191	F	wt	10	NA
MMIR-0192	F	wt	9	NA
MMIR-0193	F	wt	8	NA
MMIR-0187	M	oe	7	NA
MMIR-0188	M	oe	6	NA
COMM-0483	F	wt	15	NA
COMM-0484	F	oe	14	NA
COMM-0486	F	wt	13	NA
COMM-0482	M	oe	12	NA
COMM-0488	F	wt	16	NA
COMM-0489	F	oe	15	NA
COMM-0490	F	oe	14	NA
COMM-0487	M	oe	13	NA
MMIR-0156	F	wt	46	18.8
MMIR-0157	F	wt	45	18.9
MMIR-0158	F	wt	44	18.1
MMIR-0159	M	oe	43	22.7
MMIR-0160	M	oe	42	22.2
MMIR-0161	M	wt	41	21.7
MMIR-0162	M	wt	40	24.5
MMIR-0163	F	wt	39	18.5
MMIR-0164	F	oe	38	16.3
MMIR-0165	M	oe	37	24.2
MMIR-0166	M	oe	36	24
MMIR-0167	M	oe	35	23.1
MMIR-0168	M	wt	34	13.7
MMIR-0178	F	oe	33	18.7
MMIR-0179	F	oe	32	17.7
MMIR-0180	F	wt	31	17.7
MMIR-0181	M	oe	30	23.6
MMIR-0182	M	oe	29	22
MMIR-0183	M	oe	28	24.1
MMIR-0184	M	oe	27	21.5
MMIR-0185	M	wt	26	23.1
MMIR-0186	M	wt	25	21
COMM-0441	F	oe	29	15.1
COMM-0442	F	oe	29	14.6
COMM-0443	F	oe	29	15.5
COMM-0444	F	oe	29	13.6
COMM-0445	F	wt	29	13
COMM-0439	M	wt	29	18.9
COMM-0440	M	oe	29	17.4
COMM-0447	F	oe	29	16.1
COMM-0448	F	wt	29	12.7
COMM-0446	M	wt	29	17.1
COMM-0449	M	wt	26	NA
COMM-0450	M	oe	26	NA
COMM-0451	M	oe	26	NA
MMIR-0189	F	oe	19	NA
MMIR-0190	F	oe	19	NA
MMIR-0191	F	wt	19	NA
MMIR-0192	F	wt	19	NA
MMIR-0193	F	wt	19	NA
MMIR-0187	M	oe	19	NA
MMIR-0188	M	oe	19	NA
COMM-0483	F	wt	22	NA
COMM-0484	F	oe	22	NA
COMM-0486	F	wt	22	NA
COMM-0482	M	oe	22	NA
COMM-0488	F	wt	23	NA
COMM-0489	F	oe	23	NA
COMM-0490	F	oe	23	NA
COMM-0487	M	oe	23	NA
MMIR-0156	F	wt	53	20.1
MMIR-0157	F	wt	53	20.3
MMIR-0158	F	wt	53	19.5
MMIR-0159	M	oe	53	24.1
MMIR-0160	M	oe	53	22.6
MMIR-0161	M	wt	53	23
MMIR-0162	M	wt	53	26.2
MMIR-0163	F	wt	51	19.7
MMIR-0164	F	oe	51	18.1
MMIR-0165	M	oe	51	25.5
MMIR-0166	M	oe	51	25.3
MMIR-0167	M	oe	51	24.3
MMIR-0168	M	wt	51	16.9
MMIR-0178	F	oe	53	19.2
MMIR-0179	F	oe	53	19.1
MMIR-0180	F	wt	53	18.1
MMIR-0181	M	oe	53	25
MMIR-0182	M	oe	53	23.6
MMIR-0183	M	oe	53	25.7
MMIR-0184	M	oe	53	22.6
MMIR-0185	M	wt	53	24.4
MMIR-0186	M	wt	53	22
COMM-0441	F	oe	36	18.5
COMM-0442	F	oe	36	18
COMM-0443	F	oe	36	18.5
COMM-0444	F	oe	36	15.5
COMM-0445	F	wt	36	17.3
COMM-0439	M	wt	36	22.7
COMM-0440	M	oe	36	21.9
COMM-0447	F	oe	37	17.7
COMM-0448	F	wt	37	16.6
COMM-0446	M	wt	37	22.1
COMM-0449	M	wt	33	18.7
COMM-0450	M	oe	33	21.4
COMM-0451	M	oe	33	21.2
MMIR-0189	F	oe	26	12.2
MMIR-0190	F	oe	26	11.8
MMIR-0191	F	wt	26	13.4
MMIR-0192	F	wt	26	12.7
MMIR-0193	F	wt	26	13.3
MMIR-0187	M	oe	26	10.7
MMIR-0188	M	oe	26	13.7
COMM-0483	F	wt	29	16.9
COMM-0484	F	oe	29	17.4
COMM-0486	F	wt	29	16.3
COMM-0482	M	oe	29	19.5
COMM-0488	F	wt	30	16.6
COMM-0489	F	oe	30	16.5
COMM-0490	F	oe	30	16.6
COMM-0487	M	oe	30	21.9
MMIR-0156	F	wt	60	21.4
MMIR-0157	F	wt	59	20.4
MMIR-0158	F	wt	58	20.3
MMIR-0159	M	oe	57	24.7
MMIR-0160	M	oe	56	23.3
MMIR-0161	M	wt	55	23.9
MMIR-0162	M	wt	54	27.3
MMIR-0163	F	wt	53	20.1
MMIR-0164	F	oe	52	18.7
MMIR-0165	M	oe	51	26.4
MMIR-0166	M	oe	50	26.2
MMIR-0167	M	oe	49	25.4
MMIR-0168	M	wt	48	17.8
MMIR-0178	F	oe	47	20.1
MMIR-0179	F	oe	46	19.7
MMIR-0180	F	wt	45	19.1
MMIR-0181	M	oe	44	26.6
MMIR-0182	M	oe	43	24
MMIR-0183	M	oe	42	26.2
MMIR-0184	M	oe	41	23.3
MMIR-0185	M	wt	40	25.4
MMIR-0186	M	wt	39	23.5
COMM-0441	F	oe	43	19.7
COMM-0442	F	oe	43	18.8
COMM-0443	F	oe	43	19.4
COMM-0444	F	oe	43	17.9
COMM-0445	F	wt	43	18.2
COMM-0439	M	wt	43	24.9
COMM-0440	M	oe	43	24.1
COMM-0447	F	oe	43	19.1
COMM-0448	F	wt	43	18
COMM-0446	M	wt	43	23.9
COMM-0449	M	wt	40	20.8
COMM-0450	M	oe	40	23.5
COMM-0451	M	oe	40	22.5
MMIR-0189	F	oe	33	15.2
MMIR-0190	F	oe	33	15.4
MMIR-0191	F	wt	33	16.8
MMIR-0192	F	wt	33	16.1
MMIR-0193	F	wt	33	16.4
MMIR-0187	M	oe	33	16.1
MMIR-0188	M	oe	33	20.6
COMM-0483	F	wt	36	17.2
COMM-0484	F	oe	36	19
COMM-0486	F	wt	36	18
COMM-0482	M	oe	36	21.8
COMM-0488	F	wt	37	18.1
COMM-0489	F	oe	37	17.8
COMM-0490	F	oe	37	17.3
COMM-0487	M	oe	37	23.1
MMIR-0156	F	wt	67	21.7
MMIR-0157	F	wt	67	20.6
MMIR-0158	F	wt	67	20.7
MMIR-0159	M	oe	67	25.8
MMIR-0160	M	oe	67	24
MMIR-0161	M	wt	67	24.8
MMIR-0162	M	wt	67	27.9
MMIR-0163	F	wt	65	20.5
MMIR-0164	F	oe	65	18.9
MMIR-0165	M	oe	65	27.4
MMIR-0166	M	oe	65	26.9
MMIR-0167	M	oe	65	26
MMIR-0168	M	wt	65	18.5
MMIR-0178	F	oe	67	20.1
MMIR-0179	F	oe	67	19.9
MMIR-0180	F	wt	67	20.3
MMIR-0181	M	oe	67	28.3
MMIR-0182	M	oe	67	25.1
MMIR-0183	M	oe	67	26.9
MMIR-0184	M	oe	67	24
MMIR-0185	M	wt	67	26.3
MMIR-0186	M	wt	67	24.4
COMM-0441	F	oe	50	20.6
COMM-0442	F	oe	50	19.3
COMM-0443	F	oe	50	20.4
COMM-0444	F	oe	50	18.4
COMM-0445	F	wt	50	19.5
COMM-0439	M	wt	50	25.6
COMM-0440	M	oe	50	25.5
COMM-0447	F	oe	51	20.8
COMM-0448	F	wt	51	18.7
COMM-0446	M	wt	51	25.7
COMM-0449	M	wt	47	21.7
COMM-0450	M	oe	47	25.3
COMM-0451	M	oe	47	22.8
MMIR-0189	F	oe	40	16.7
MMIR-0190	F	oe	40	17
MMIR-0191	F	wt	40	18.1
MMIR-0192	F	wt	40	16.6
MMIR-0193	F	wt	40	18.1
MMIR-0187	M	oe	40	19.6
MMIR-0188	M	oe	40	22.9
COMM-0483	F	wt	43	18
COMM-0484	F	oe	43	19.6
COMM-0486	F	wt	43	19.5
COMM-0482	M	oe	43	22.6
COMM-0488	F	wt	44	21.1
COMM-0489	F	oe	44	19.7
COMM-0490	F	oe	44	20.4
COMM-0487	M	oe	44	24
MMIR-0156	F	wt	74	21.9
MMIR-0157	F	wt	73	21.8
MMIR-0158	F	wt	72	20.9
MMIR-0159	M	oe	71	26.7
MMIR-0160	M	oe	70	25
MMIR-0161	M	wt	69	25.9
MMIR-0162	M	wt	68	28.9
MMIR-0163	F	wt	67	20.9
MMIR-0164	F	oe	66	18.8
MMIR-0165	M	oe	65	27.9
MMIR-0166	M	oe	64	27.4
MMIR-0167	M	oe	63	26.6
MMIR-0168	M	wt	62	19.2
MMIR-0178	F	oe	61	20.9
MMIR-0179	F	oe	60	20.8
MMIR-0180	F	wt	59	20.1
MMIR-0181	M	oe	58	28.8
MMIR-0182	M	oe	57	25.7
MMIR-0183	M	oe	56	28
MMIR-0184	M	oe	55	24.3
MMIR-0185	M	wt	54	26.7
MMIR-0186	M	wt	53	25.1
COMM-0441	F	oe	57	20.8
COMM-0442	F	oe	57	20
COMM-0443	F	oe	57	21
COMM-0444	F	oe	57	19.1
COMM-0445	F	wt	57	20.5
COMM-0439	M	wt	57	26.4
COMM-0440	M	oe	57	26.4
COMM-0447	F	oe	57	21
COMM-0448	F	wt	57	18.8
COMM-0446	M	wt	57	26.9
COMM-0449	M	wt	54	22.9
COMM-0450	M	oe	54	26.3
COMM-0451	M	oe	54	24.3
MMIR-0189	F	oe	47	17.5
MMIR-0190	F	oe	47	19
MMIR-0191	F	wt	47	19
MMIR-0192	F	wt	47	18.1
MMIR-0193	F	wt	47	19.2
MMIR-0187	M	oe	47	21.6
MMIR-0188	M	oe	47	24.1
COMM-0483	F	wt	50	19.3
COMM-0484	F	oe	50	20.3
COMM-0486	F	wt	50	20
COMM-0482	M	oe	50	24.9
COMM-0488	F	wt	51	22.1
COMM-0489	F	oe	51	20.7
COMM-0490	F	oe	51	21.7
COMM-0487	M	oe	51	26.4
MMIR-0156	F	wt	81	22.3
MMIR-0157	F	wt	81	22.5
MMIR-0158	F	wt	81	21.6
MMIR-0159	M	oe	81	26.6
MMIR-0160	M	oe	81	25
MMIR-0161	M	wt	81	26
MMIR-0162	M	wt	81	29.2
MMIR-0163	F	wt	79	21
MMIR-0164	F	oe	79	19.6
MMIR-0165	M	oe	79	28.6
MMIR-0166	M	oe	79	28.2
MMIR-0167	M	oe	79	28.4
MMIR-0168	M	wt	79	19.8
MMIR-0178	F	oe	81	20.4
MMIR-0179	F	oe	81	21.8
MMIR-0180	F	wt	81	20.5
MMIR-0181	M	oe	81	29.4
MMIR-0182	M	oe	81	26
MMIR-0183	M	oe	81	28.6
MMIR-0184	M	oe	81	24.4
MMIR-0185	M	wt	81	26.7
MMIR-0186	M	wt	81	26.4
COMM-0441	F	oe	64	22
COMM-0442	F	oe	64	20.5
COMM-0443	F	oe	64	22.2
COMM-0444	F	oe	64	19.6
COMM-0445	F	wt	64	20.6
COMM-0439	M	wt	64	26.7
COMM-0440	M	oe	64	27.2
COMM-0447	F	oe	65	21.9
COMM-0448	F	wt	65	18.2
COMM-0446	M	wt	65	27.5
COMM-0449	M	wt	61	24
COMM-0450	M	oe	61	27.3
COMM-0451	M	oe	61	25.2
MMIR-0189	F	oe	54	18.1
MMIR-0190	F	oe	54	19.4
MMIR-0191	F	wt	54	20.1
MMIR-0192	F	wt	54	19.2
MMIR-0193	F	wt	54	19.8
MMIR-0187	M	oe	54	23.3
MMIR-0188	M	oe	54	25.1
COMM-0483	F	wt	57	19.7
COMM-0484	F	oe	57	21.9
COMM-0486	F	wt	57	21.4
COMM-0482	M	oe	57	26.2
COMM-0488	F	wt	58	23.1
COMM-0489	F	oe	58	21
COMM-0490	F	oe	58	22.1
COMM-0487	M	oe	58	27.3
MMIR-0156	F	wt	88	23.4
MMIR-0157	F	wt	87	22.1
MMIR-0158	F	wt	86	21.9
MMIR-0159	M	oe	85	24.4
MMIR-0160	M	oe	84	23.4
MMIR-0161	M	wt	83	26.2
MMIR-0162	M	wt	82	30.5
MMIR-0163	F	wt	81	19.6
MMIR-0164	F	oe	80	21.1
MMIR-0165	M	oe	79	29.1
MMIR-0166	M	oe	78	28.6
MMIR-0167	M	oe	77	28.3
MMIR-0168	M	wt	76	20.7
MMIR-0178	F	oe	75	18.5
MMIR-0179	F	oe	74	21.8
MMIR-0180	F	wt	73	21.3
MMIR-0181	M	oe	72	30.7
MMIR-0182	M	oe	71	27.2
MMIR-0183	M	oe	70	27
MMIR-0184	M	oe	69	22.9
MMIR-0185	M	wt	68	27.9
MMIR-0186	M	wt	67	27.1
COMM-0441	F	oe	71	22.1
COMM-0442	F	oe	71	21.1
COMM-0443	F	oe	71	22.9
COMM-0444	F	oe	71	20.1
COMM-0445	F	wt	71	21.7
COMM-0439	M	wt	71	27.8
COMM-0440	M	oe	71	28.1
COMM-0447	F	oe	71	24.6
COMM-0448	F	wt	71	19.3
COMM-0446	M	wt	71	24.7
COMM-0449	M	wt	68	25.3
COMM-0450	M	oe	68	28.5
COMM-0451	M	oe	68	27.8
MMIR-0189	F	oe	61	18.9
MMIR-0190	F	oe	61	20
MMIR-0191	F	wt	61	21.1
MMIR-0192	F	wt	61	19.4
MMIR-0193	F	wt	61	20.9
MMIR-0187	M	oe	61	24.2
MMIR-0188	M	oe	61	26.6
COMM-0483	F	wt	64	20.7
COMM-0484	F	oe	64	21.5
COMM-0486	F	wt	64	21.9
COMM-0482	M	oe	64	27
COMM-0488	F	wt	65	23.9
COMM-0489	F	oe	65	20
COMM-0490	F	oe	65	23.1
COMM-0487	M	oe	65	26.2
MMIR-0156	F	wt	95	23.4
MMIR-0157	F	wt	95	23.6
MMIR-0158	F	wt	95	22.3
MMIR-0159	M	oe	95	28.8
MMIR-0160	M	oe	95	26.2
MMIR-0161	M	wt	95	27.1
MMIR-0162	M	wt	95	31.8
MMIR-0163	F	wt	93	21.6
MMIR-0164	F	oe	93	21.6
MMIR-0165	M	oe	93	29.1
MMIR-0166	M	oe	93	29.2
MMIR-0167	M	oe	93	29.8
MMIR-0168	M	wt	93	20.4
MMIR-0178	F	oe	95	21.7
MMIR-0179	F	oe	95	21.8
MMIR-0180	F	wt	95	21.1
MMIR-0181	M	oe	95	31.1
MMIR-0182	M	oe	95	27.4
MMIR-0183	M	oe	95	30.1
MMIR-0184	M	oe	95	25.9
MMIR-0185	M	wt	95	28.3
MMIR-0186	M	wt	95	26.3
COMM-0441	F	oe	78	22.4
COMM-0442	F	oe	78	21.7
COMM-0443	F	oe	78	23.5
COMM-0444	F	oe	78	20
COMM-0445	F	wt	78	21.9
COMM-0439	M	wt	78	28.9
COMM-0440	M	oe	78	28.9
COMM-0447	F	oe	79	24
COMM-0448	F	wt	79	19.9
COMM-0446	M	wt	79	29.1
COMM-0449	M	wt	75	26.3
COMM-0450	M	oe	75	28.5
COMM-0451	M	oe	75	26.8
MMIR-0189	F	oe	68	19
MMIR-0190	F	oe	68	20.3
MMIR-0191	F	wt	68	21.1
MMIR-0192	F	wt	68	20.9
MMIR-0193	F	wt	68	22
MMIR-0187	M	oe	68	24.7
MMIR-0188	M	oe	68	27.5
COMM-0483	F	wt	71	20.7
COMM-0484	F	oe	71	22.5
COMM-0486	F	wt	71	22.2
COMM-0482	M	oe	71	27.8
COMM-0488	F	wt	72	24.6
COMM-0489	F	oe	72	22.6
COMM-0490	F	oe	72	23.4
COMM-0487	M	oe	72	28.6
MMIR-0156	F	wt	102	23.8
MMIR-0157	F	wt	101	23.6
MMIR-0158	F	wt	100	22.9
MMIR-0159	M	oe	99	29.5
MMIR-0160	M	oe	98	27.1
MMIR-0161	M	wt	97	27.7
MMIR-0162	M	wt	96	32.9
MMIR-0163	F	wt	95	22.6
MMIR-0164	F	oe	94	21.4
MMIR-0165	M	oe	93	30.6
MMIR-0166	M	oe	92	30
MMIR-0167	M	oe	91	29.9
MMIR-0168	M	wt	90	21.6
MMIR-0178	F	oe	89	22.9
MMIR-0179	F	oe	88	22.7
MMIR-0180	F	wt	87	22
MMIR-0181	M	oe	86	31.6
MMIR-0182	M	oe	85	28.2
MMIR-0183	M	oe	84	31.4
MMIR-0184	M	oe	83	26.3
MMIR-0185	M	wt	82	30
MMIR-0186	M	wt	81	27.4
COMM-0441	F	oe	85	21.7
COMM-0442	F	oe	85	22.5
COMM-0443	F	oe	85	23.1
COMM-0444	F	oe	85	20.6
COMM-0445	F	wt	85	22.9
COMM-0439	M	wt	85	28.7
COMM-0440	M	oe	85	28.8
COMM-0447	F	oe	85	24.4
COMM-0448	F	wt	85	20.1
COMM-0446	M	wt	85	30.1
COMM-0449	M	wt	82	26.4
COMM-0450	M	oe	82	29.3
COMM-0451	M	oe	82	27.2
MMIR-0189	F	oe	75	20.4
MMIR-0190	F	oe	75	21.3
MMIR-0191	F	wt	75	21.8
MMIR-0192	F	wt	75	22.2
MMIR-0193	F	wt	75	22
MMIR-0187	M	oe	75	26
MMIR-0188	M	oe	75	29
COMM-0483	F	wt	78	21.4
COMM-0484	F	oe	78	23.1
COMM-0486	F	wt	78	23
COMM-0482	M	oe	78	28.5
COMM-0488	F	wt	79	26.6
COMM-0489	F	oe	79	23.7
COMM-0490	F	oe	79	22.7
COMM-0487	M	oe	79	30.4
MMIR-0156	F	wt	109	24.4
MMIR-0157	F	wt	109	24.1
MMIR-0158	F	wt	109	23.3
MMIR-0159	M	oe	109	31
MMIR-0160	M	oe	109	28.1
MMIR-0161	M	wt	109	28.3
MMIR-0162	M	wt	109	34.4
MMIR-0163	F	wt	107	22.3
MMIR-0164	F	oe	107	21.7
MMIR-0165	M	oe	107	30.6
MMIR-0166	M	oe	107	29.4
MMIR-0167	M	oe	107	30
MMIR-0168	M	wt	107	22
MMIR-0178	F	oe	109	23.4
MMIR-0179	F	oe	109	23.5
MMIR-0180	F	wt	109	21.9
MMIR-0181	M	oe	109	32.9
MMIR-0182	M	oe	109	28.3
MMIR-0183	M	oe	109	32.1
MMIR-0184	M	oe	109	27.2
MMIR-0185	M	wt	109	30.8
MMIR-0186	M	wt	109	28.9
COMM-0441	F	oe	92	23.3
COMM-0442	F	oe	92	23.3
COMM-0443	F	oe	92	23.6
COMM-0444	F	oe	92	21.5
COMM-0445	F	wt	92	23.4
COMM-0439	M	wt	92	28.8
COMM-0440	M	oe	92	28.9
COMM-0447	F	oe	93	24.6
COMM-0448	F	wt	93	20.7
COMM-0446	M	wt	93	30.3
COMM-0449	M	wt	89	26.9
COMM-0450	M	oe	89	29.4
COMM-0451	M	oe	89	27.6
MMIR-0189	F	oe	82	20.6
MMIR-0190	F	oe	82	22
MMIR-0191	F	wt	82	23.1
MMIR-0192	F	wt	82	21.4
MMIR-0193	F	wt	82	22.5
MMIR-0187	M	oe	82	26.2
MMIR-0188	M	oe	82	29.1
COMM-0483	F	wt	85	21.9
COMM-0484	F	oe	85	23.4
COMM-0486	F	wt	85	23.6
COMM-0482	M	oe	85	29.1
COMM-0488	F	wt	86	25.5
COMM-0489	F	oe	86	23.9
COMM-0490	F	oe	86	23.6
COMM-0487	M	oe	86	29.7
MMIR-0156	F	wt	116	25.8
MMIR-0157	F	wt	115	24.4
MMIR-0158	F	wt	114	23.8
MMIR-0159	M	oe	113	31.4
MMIR-0160	M	oe	112	28.7
MMIR-0161	M	wt	111	28.9
MMIR-0162	M	wt	110	34.9
MMIR-0163	F	wt	109	22.4
MMIR-0164	F	oe	108	22
MMIR-0165	M	oe	107	30.2
MMIR-0166	M	oe	106	30.3
MMIR-0167	M	oe	105	30.7
MMIR-0168	M	wt	104	22.7
MMIR-0178	F	oe	103	22.8
MMIR-0179	F	oe	102	23.2
MMIR-0180	F	wt	101	22.1
MMIR-0181	M	oe	100	33.3
MMIR-0182	M	oe	99	28.7
MMIR-0183	M	oe	98	32.8
MMIR-0184	M	oe	97	28.8
MMIR-0185	M	wt	96	31.9
MMIR-0186	M	wt	95	29.4
COMM-0441	F	oe	99	23.5
COMM-0442	F	oe	99	24.8
COMM-0443	F	oe	99	24.7
COMM-0444	F	oe	99	21.3
COMM-0445	F	wt	99	23.2
COMM-0439	M	wt	99	29.3
COMM-0440	M	oe	99	29.1
COMM-0447	F	oe	99	24.8
COMM-0448	F	wt	99	20.8
COMM-0446	M	wt	99	30.1
COMM-0449	M	wt	96	27.1
COMM-0450	M	oe	96	30.1
COMM-0451	M	oe	96	28.1
MMIR-0189	F	oe	89	21.6
MMIR-0190	F	oe	89	21.8
MMIR-0191	F	wt	89	22.7
MMIR-0192	F	wt	89	22.4
MMIR-0193	F	wt	89	23.4
MMIR-0187	M	oe	89	27.3
MMIR-0188	M	oe	89	30
COMM-0483	F	wt	92	22.2
COMM-0484	F	oe	92	24.2
COMM-0486	F	wt	92	23.5
COMM-0482	M	oe	92	29.3
COMM-0488	F	wt	93	26.9
COMM-0489	F	oe	93	24.6
COMM-0490	F	oe	93	24.1
COMM-0487	M	oe	93	29.5
MMIR-0156	F	wt	123	25.7
MMIR-0157	F	wt	123	24.1
MMIR-0158	F	wt	123	25.2
MMIR-0159	M	oe	123	33
MMIR-0160	M	oe	123	29.6
MMIR-0161	M	wt	123	30
MMIR-0162	M	wt	123	35.2
MMIR-0163	F	wt	121	22.7
MMIR-0164	F	oe	121	21.7
MMIR-0165	M	oe	121	31.5
MMIR-0166	M	oe	121	30.6
MMIR-0167	M	oe	121	31.6
MMIR-0168	M	wt	121	23.4
MMIR-0178	F	oe	123	23.5
MMIR-0179	F	oe	123	23.1
MMIR-0180	F	wt	123	22.4
MMIR-0181	M	oe	123	33.4
MMIR-0182	M	oe	123	30.5
MMIR-0183	M	oe	123	33.3
MMIR-0184	M	oe	123	29.4
MMIR-0185	M	wt	123	32.3
MMIR-0186	M	wt	123	31
COMM-0441	F	oe	106	24.7
COMM-0442	F	oe	106	23.2
COMM-0443	F	oe	106	24.1
COMM-0444	F	oe	106	22
COMM-0445	F	wt	106	23.5
COMM-0439	M	wt	106	29.6
COMM-0440	M	oe	106	29.7
COMM-0447	F	oe	107	24.9
COMM-0448	F	wt	107	20.6
COMM-0446	M	wt	107	30.3
COMM-0449	M	wt	103	27.4
COMM-0450	M	oe	103	30.9
COMM-0451	M	oe	103	28.1
MMIR-0189	F	oe	96	21.5
MMIR-0190	F	oe	96	22.3
MMIR-0191	F	wt	96	23.4
MMIR-0192	F	wt	96	23.1
MMIR-0193	F	wt	96	23.1
MMIR-0187	M	oe	96	27.9
MMIR-0188	M	oe	96	29.8
COMM-0483	F	wt	99	23
COMM-0484	F	oe	99	24
COMM-0486	F	wt	99	23.7
COMM-0482	M	oe	99	30.7
COMM-0488	F	wt	100	28
COMM-0489	F	oe	100	24.5
COMM-0490	F	oe	100	24.6
COMM-0487	M	oe	100	29.8
MMIR-0156	F	wt	137	26.3
MMIR-0157	F	wt	136	25.1
MMIR-0158	F	wt	135	24.3
MMIR-0159	M	oe	134	33.8
MMIR-0160	M	oe	133	30.2
MMIR-0161	M	wt	132	31
MMIR-0162	M	wt	131	36.8
MMIR-0163	F	wt	130	23.2
MMIR-0164	F	oe	129	22.2
MMIR-0165	M	oe	128	32.8
MMIR-0166	M	oe	127	31.1
MMIR-0167	M	oe	126	32.9
MMIR-0168	M	wt	125	23.6
MMIR-0178	F	oe	124	24.6
MMIR-0179	F	oe	123	25.2
MMIR-0180	F	wt	122	22.9
MMIR-0181	M	oe	121	34.6
MMIR-0182	M	oe	120	31
MMIR-0183	M	oe	119	34.3
MMIR-0184	M	oe	118	30.4
MMIR-0185	M	wt	117	33.7
MMIR-0186	M	wt	116	31.4
COMM-0441	F	oe	120	25
COMM-0442	F	oe	120	23.9
COMM-0443	F	oe	120	26.2
COMM-0444	F	oe	120	23.3
COMM-0445	F	wt	120	24.3
COMM-0439	M	wt	120	30.5
COMM-0440	M	oe	120	30.3
COMM-0447	F	oe	120	28
COMM-0448	F	wt	120	21.6
COMM-0446	M	wt	120	31
COMM-0449	M	wt	117	28.7
COMM-0450	M	oe	117	31.2
COMM-0451	M	oe	117	30.2
MMIR-0189	F	oe	110	22.8
MMIR-0190	F	oe	110	23.9
MMIR-0191	F	wt	110	23.9
MMIR-0192	F	wt	110	23.4
MMIR-0193	F	wt	110	24.2
MMIR-0187	M	oe	110	29.1
MMIR-0188	M	oe	110	31.4
COMM-0483	F	wt	113	22.8
COMM-0484	F	oe	113	25.9
COMM-0486	F	wt	113	23.8
COMM-0482	M	oe	113	31.3
COMM-0488	F	wt	114	27.6
COMM-0489	F	oe	114	25.3
COMM-0490	F	oe	114	24.6
COMM-0487	M	oe	114	31.3
MMIR-0156	F	wt	144	24.9
MMIR-0157	F	wt	144	25.5
MMIR-0158	F	wt	144	24.2
MMIR-0159	M	oe	144	34.9
MMIR-0160	M	oe	144	31.4
MMIR-0161	M	wt	144	34.9
MMIR-0162	M	wt	144	38.6
MMIR-0163	F	wt	142	22.9
MMIR-0164	F	oe	142	23
MMIR-0165	M	oe	142	33.2
MMIR-0166	M	oe	142	31.6
MMIR-0167	M	oe	142	33.1
MMIR-0168	M	wt	142	24.1
MMIR-0178	F	oe	144	23.4
MMIR-0179	F	oe	144	25.1
MMIR-0180	F	wt	144	23
MMIR-0181	M	oe	144	35.7
MMIR-0182	M	oe	144	29
MMIR-0183	M	oe	144	34.8
MMIR-0184	M	oe	144	31.2
MMIR-0185	M	wt	144	34.8
MMIR-0186	M	wt	144	30.8
COMM-0441	F	oe	127	26
COMM-0442	F	oe	127	24.5
COMM-0443	F	oe	127	25.2
COMM-0444	F	oe	127	25.9
COMM-0445	F	wt	127	24.4
COMM-0439	M	wt	127	31.2
COMM-0440	M	oe	127	31.3
COMM-0447	F	oe	128	27.5
COMM-0448	F	wt	128	22
COMM-0446	M	wt	128	32.3
COMM-0449	M	wt	124	28.8
COMM-0450	M	oe	124	32.1
COMM-0451	M	oe	124	30.3
MMIR-0189	F	oe	117	23.2
MMIR-0190	F	oe	117	23.5
MMIR-0191	F	wt	117	24.2
MMIR-0192	F	wt	117	23.8
MMIR-0193	F	wt	117	25
MMIR-0187	M	oe	117	29.1
MMIR-0188	M	oe	117	30
COMM-0483	F	wt	120	23.6
COMM-0484	F	oe	120	26.8
COMM-0486	F	wt	120	24.2
COMM-0482	M	oe	120	31.8
COMM-0488	F	wt	121	27.7
COMM-0489	F	oe	121	25.4
COMM-0490	F	oe	121	26.1
COMM-0487	M	oe	121	31.8
MMIR-0156	F	wt	158	27.5
MMIR-0157	F	wt	157	25.9
MMIR-0158	F	wt	156	24.64
MMIR-0159	M	oe	155	36.26
MMIR-0160	M	oe	154	32.89
MMIR-0161	M	wt	153	32.95
MMIR-0162	M	wt	152	39.15
MMIR-0163	F	wt	151	23.22
MMIR-0164	F	oe	150	22.54
MMIR-0165	M	oe	149	35.26
MMIR-0166	M	oe	148	32.38
MMIR-0167	M	oe	147	34.11
MMIR-0168	M	wt	146	24.09
MMIR-0178	F	oe	145	27.53
MMIR-0179	F	oe	144	23.95
MMIR-0180	F	wt	143	22.73
MMIR-0181	M	oe	142	37.31
MMIR-0182	M	oe	141	32.43
MMIR-0183	M	oe	140	36.31
MMIR-0184	M	oe	139	32.03
MMIR-0185	M	wt	138	36.05
MMIR-0186	M	wt	137	32.04
COMM-0441	F	oe	141	27.27
COMM-0442	F	oe	141	24.96
COMM-0443	F	oe	141	26.51
COMM-0444	F	oe	141	24.07
COMM-0445	F	wt	141	24.54
COMM-0439	M	wt	141	32.44
COMM-0440	M	oe	141	30.15
COMM-0447	F	oe	141	27.15
COMM-0448	F	wt	141	22.59
COMM-0446	M	wt	141	32.82
COMM-0449	M	wt	138	29.24
COMM-0450	M	oe	138	32.01
COMM-0451	M	oe	138	30.62
MMIR-0189	F	oe	131	23.4
MMIR-0190	F	oe	131	24.04
MMIR-0191	F	wt	131	23.97
MMIR-0192	F	wt	131	24.22
MMIR-0193	F	wt	131	26.11
MMIR-0187	M	oe	131	30.48
MMIR-0188	M	oe	131	32.96
COMM-0483	F	wt	134	23.27
COMM-0484	F	oe	134	28.59
COMM-0486	F	wt	134	24.39
COMM-0482	M	oe	134	32.2
COMM-0488	F	wt	135	29.42
COMM-0489	F	oe	135	26.29
COMM-0490	F	oe	135	27.2
COMM-0487	M	oe	135	34.64
MMIR-0156	F	wt	165	28.06
MMIR-0157	F	wt	165	26.27
MMIR-0158	F	wt	165	24.53
MMIR-0159	M	oe	165	36.6
MMIR-0160	M	oe	165	33.2
MMIR-0161	M	wt	165	33.25
MMIR-0162	M	wt	165	36.84
MMIR-0163	F	wt	163	23.88
MMIR-0164	F	oe	163	23.45
MMIR-0165	M	oe	163	35.4
MMIR-0166	M	oe	163	33.25
MMIR-0167	M	oe	163	34.59
MMIR-0168	M	wt	163	24.39
MMIR-0178	F	oe	165	26.22
MMIR-0179	F	oe	165	25.5
MMIR-0180	F	wt	165	23.47
MMIR-0181	M	oe	165	38.42
MMIR-0182	M	oe	165	33.16
MMIR-0183	M	oe	165	36.87
MMIR-0184	M	oe	165	31.94
MMIR-0185	M	wt	165	36.63
MMIR-0186	M	wt	165	33.31
COMM-0441	F	oe	148	27.64
COMM-0442	F	oe	148	24.66
COMM-0443	F	oe	148	27.51
COMM-0444	F	oe	148	26.92
COMM-0445	F	wt	148	25.14
COMM-0439	M	wt	148	32.5
COMM-0440	M	oe	148	28.92
COMM-0447	F	oe	149	28.91
COMM-0448	F	wt	149	22
COMM-0446	M	wt	149	32.91
COMM-0449	M	wt	145	30.12
COMM-0450	M	oe	145	33.03
COMM-0451	M	oe	145	30.38
MMIR-0189	F	oe	138	23.33
MMIR-0190	F	oe	138	24.57
MMIR-0191	F	wt	138	24.47
MMIR-0192	F	wt	138	25.47
MMIR-0193	F	wt	138	24.45
MMIR-0187	M	oe	138	30.85
MMIR-0188	M	oe	138	33.12
COMM-0483	F	wt	141	23.51
COMM-0484	F	oe	141	27.46
COMM-0486	F	wt	141	26.2
COMM-0482	M	oe	141	32.32
COMM-0488	F	wt	142	29.54
COMM-0489	F	oe	142	28.6
COMM-0490	F	oe	142	27.59
COMM-0487	M	oe	142	33.18
MMIR-0156	F	wt	172	27.8
MMIR-0157	F	wt	171	26.1
MMIR-0158	F	wt	170	24.6
MMIR-0159	M	oe	169	34.9
MMIR-0160	M	oe	168	33.5
MMIR-0161	M	wt	167	34.2
MMIR-0162	M	wt	166	39.2
MMIR-0163	F	wt	165	23.7
MMIR-0164	F	oe	164	23.9
MMIR-0165	M	oe	163	36.6
MMIR-0166	M	oe	162	32.6
MMIR-0167	M	oe	161	34.6
MMIR-0168	M	wt	160	24.4
MMIR-0178	F	oe	159	27.8
MMIR-0179	F	oe	158	24.3
MMIR-0180	F	wt	157	23
MMIR-0181	M	oe	156	39.9
MMIR-0182	M	oe	155	33.5
MMIR-0183	M	oe	154	37.6
MMIR-0184	M	oe	153	32.4
MMIR-0185	M	wt	152	37.8
MMIR-0186	M	wt	151	33.8
COMM-0441	F	oe	155	28.1
COMM-0442	F	oe	155	28
COMM-0443	F	oe	155	29.5
COMM-0444	F	oe	155	24.7
COMM-0445	F	wt	155	24.8
COMM-0439	M	wt	155	33.2
COMM-0440	M	oe	155	29.2
COMM-0447	F	oe	155	27.2
COMM-0448	F	wt	155	22
COMM-0446	M	wt	155	33.6
COMM-0449	M	wt	152	29.8
COMM-0450	M	oe	152	33.1
COMM-0451	M	oe	152	30.3
MMIR-0189	F	oe	145	26.4
MMIR-0190	F	oe	145	24.5
MMIR-0191	F	wt	145	24.8
MMIR-0192	F	wt	145	25.7
MMIR-0193	F	wt	145	26
MMIR-0187	M	oe	145	31.3
MMIR-0188	M	oe	145	33.8
COMM-0483	F	wt	148	23.4
COMM-0484	F	oe	148	30
COMM-0486	F	wt	148	25.3
COMM-0482	M	oe	148	32.8
COMM-0488	F	wt	149	28.5
COMM-0489	F	oe	149	28.3
COMM-0490	F	oe	149	29.2
COMM-0487	M	oe	149	34.2
MMIR-0156	F	wt	179	27.3
MMIR-0157	F	wt	179	25
MMIR-0158	F	wt	179	24.6
MMIR-0159	M	oe	179	36.6
MMIR-0160	M	oe	179	35.1
MMIR-0161	M	wt	179	35
MMIR-0162	M	wt	179	40.3
MMIR-0163	F	wt	177	24.7
MMIR-0164	F	oe	177	23.2
MMIR-0165	M	oe	177	35.9
MMIR-0166	M	oe	177	33.4
MMIR-0167	M	oe	177	36.6
MMIR-0168	M	wt	177	25.2
MMIR-0178	F	oe	179	25.8
MMIR-0179	F	oe	179	26.6
MMIR-0180	F	wt	179	22.9
MMIR-0181	M	oe	179	39.8
MMIR-0182	M	oe	179	33.9
MMIR-0183	M	oe	179	38.2
MMIR-0184	M	oe	179	32.3
MMIR-0185	M	wt	179	38.4
MMIR-0186	M	wt	179	34.3
COMM-0441	F	oe	162	27.5
COMM-0442	F	oe	162	24.9
COMM-0443	F	oe	162	30.1
COMM-0444	F	oe	162	25.1
COMM-0445	F	wt	162	24.9
COMM-0439	M	wt	162	32.4
COMM-0440	M	oe	162	29.3
COMM-0447	F	oe	163	28.1
COMM-0448	F	wt	163	22.4
COMM-0446	M	wt	163	32.5
COMM-0449	M	wt	159	29.8
COMM-0450	M	oe	159	31.7
COMM-0451	M	oe	159	30.2
MMIR-0189	F	oe	152	23.7
MMIR-0190	F	oe	152	24.2
MMIR-0191	F	wt	152	25.3
MMIR-0192	F	wt	152	23.6
MMIR-0193	F	wt	152	25.5
MMIR-0187	M	oe	152	31.8
MMIR-0188	M	oe	152	34.7
COMM-0483	F	wt	155	23.7
COMM-0484	F	oe	155	29.3
COMM-0486	F	wt	155	25.9
COMM-0482	M	oe	155	33.5
COMM-0488	F	wt	156	30.7
COMM-0489	F	oe	156	30.1
COMM-0490	F	oe	156	31
COMM-0487	M	oe	156	33.9
MMIR-0156	F	wt	186	28.7
MMIR-0157	F	wt	185	27.3
MMIR-0158	F	wt	184	24.7
MMIR-0159	M	oe	183	37.9
MMIR-0160	M	oe	182	36.6
MMIR-0161	M	wt	181	35.8
MMIR-0162	M	wt	180	42.6
MMIR-0163	F	wt	179	24.5
MMIR-0164	F	oe	178	23
MMIR-0165	M	oe	177	37.1
MMIR-0166	M	oe	176	33.7
MMIR-0167	M	oe	175	36.1
MMIR-0168	M	wt	174	24.6
MMIR-0178	F	oe	173	25.6
MMIR-0179	F	oe	172	27.7
MMIR-0180	F	wt	171	23.7
MMIR-0181	M	oe	170	41.6
MMIR-0182	M	oe	169	34.3
MMIR-0183	M	oe	168	38.7
MMIR-0184	M	oe	167	33.1
MMIR-0185	M	wt	166	39.5
MMIR-0186	M	wt	165	35.1
COMM-0441	F	oe	169	30.5
COMM-0442	F	oe	169	25.7
COMM-0443	F	oe	169	30
COMM-0444	F	oe	169	25.7
COMM-0445	F	wt	169	25.2
COMM-0439	M	wt	169	34
COMM-0440	M	oe	169	29.8
COMM-0447	F	oe	169	27.1
COMM-0448	F	wt	169	22.2
COMM-0446	M	wt	169	32.7
COMM-0449	M	wt	166	30.8
COMM-0450	M	oe	166	32.6
COMM-0451	M	oe	166	32.1
MMIR-0189	F	oe	159	26.5
MMIR-0190	F	oe	159	24.6
MMIR-0191	F	wt	159	26.3
MMIR-0192	F	wt	159	25.1
MMIR-0193	F	wt	159	26.8
MMIR-0187	M	oe	159	33
MMIR-0188	M	oe	159	34.4
COMM-0483	F	wt	162	25.3
COMM-0484	F	oe	162	30.1
COMM-0486	F	wt	162	25.4
COMM-0482	M	oe	162	34.3
COMM-0488	F	wt	163	29.6
COMM-0489	F	oe	163	30.4
COMM-0490	F	oe	163	30
COMM-0487	M	oe	163	35.7
MMIR-0156	F	wt	193	29
MMIR-0157	F	wt	193	27.1
MMIR-0158	F	wt	193	24.9
MMIR-0159	M	oe	193	38.1
MMIR-0160	M	oe	193	36.9
MMIR-0161	M	wt	193	35.9
MMIR-0162	M	wt	193	41.9
MMIR-0163	F	wt	191	25
MMIR-0164	F	oe	191	23.5
MMIR-0165	M	oe	191	37.8
MMIR-0166	M	oe	191	34.4
MMIR-0167	M	oe	191	35.6
MMIR-0168	M	wt	191	24.5
MMIR-0178	F	oe	193	24.7
MMIR-0179	F	oe	193	26.9
MMIR-0180	F	wt	193	24.4
MMIR-0181	M	oe	193	42
MMIR-0182	M	oe	193	34.8
MMIR-0183	M	oe	193	38.9
MMIR-0184	M	oe	193	33
MMIR-0185	M	wt	193	39.5
MMIR-0186	M	wt	193	34.8
COMM-0441	F	oe	176	29.5
COMM-0442	F	oe	176	26.9
COMM-0443	F	oe	176	32.4
COMM-0444	F	oe	176	27.4
COMM-0445	F	wt	176	26.2
COMM-0439	M	wt	176	35
COMM-0440	M	oe	176	30.2
COMM-0447	F	oe	177	29
COMM-0448	F	wt	177	22.8
COMM-0446	M	wt	177	33.9
COMM-0449	M	wt	173	30.8
COMM-0450	M	oe	173	34.4
COMM-0451	M	oe	173	32.6
MMIR-0189	F	oe	166	26.2
MMIR-0190	F	oe	166	25.6
MMIR-0191	F	wt	166	26
MMIR-0192	F	wt	166	24.8
MMIR-0193	F	wt	166	26.1
MMIR-0187	M	oe	166	32.4
MMIR-0188	M	oe	166	35.2
COMM-0483	F	wt	169	24.3
COMM-0484	F	oe	169	33.5
COMM-0486	F	wt	169	26.1
COMM-0482	M	oe	169	34.3
COMM-0488	F	wt	170	30.2
COMM-0489	F	oe	170	32
COMM-0490	F	oe	170	31.9
COMM-0487	M	oe	170	36.7
MMIR-0156	F	wt	200	30
MMIR-0157	F	wt	199	26.1
MMIR-0158	F	wt	198	NA
MMIR-0159	M	oe	197	40.2
MMIR-0160	M	oe	196	37.6
MMIR-0161	M	wt	195	36.5
MMIR-0162	M	wt	194	41.8
MMIR-0163	F	wt	193	24.6
MMIR-0164	F	oe	192	24.8
MMIR-0165	M	oe	191	38.3
MMIR-0166	M	oe	190	34.7
MMIR-0167	M	oe	189	35.2
MMIR-0168	M	wt	188	23.9
MMIR-0178	F	oe	187	25.3
MMIR-0179	F	oe	186	25.5
MMIR-0180	F	wt	185	24
MMIR-0181	M	oe	184	40.7
MMIR-0182	M	oe	183	35
MMIR-0183	M	oe	182	38.9
MMIR-0184	M	oe	181	33.3
MMIR-0185	M	wt	180	39.6
MMIR-0186	M	wt	179	34.8
COMM-0441	F	oe	183	29
COMM-0442	F	oe	183	27.6
COMM-0443	F	oe	183	33.3
COMM-0444	F	oe	183	27.6
COMM-0445	F	wt	183	25.3
COMM-0439	M	wt	183	34.7
COMM-0440	M	oe	183	30.4
COMM-0447	F	oe	183	27.2
COMM-0448	F	wt	183	22.7
COMM-0446	M	wt	183	34.4
COMM-0449	M	wt	180	31.1
COMM-0450	M	oe	180	33.8
COMM-0451	M	oe	180	34
MMIR-0189	F	oe	173	27.4
MMIR-0190	F	oe	173	24.4
MMIR-0191	F	wt	173	24.8
MMIR-0192	F	wt	173	27.7
MMIR-0193	F	wt	173	25.5
MMIR-0187	M	oe	173	32.5
MMIR-0188	M	oe	173	35.3
COMM-0483	F	wt	176	25.7
COMM-0484	F	oe	176	30.3
COMM-0486	F	wt	176	25.9
COMM-0482	M	oe	176	34
COMM-0488	F	wt	177	32
COMM-0489	F	oe	177	34.7
COMM-0490	F	oe	177	33.7
COMM-0487	M	oe	177	37.1
MMIR-0156	F	wt	207	29.3
MMIR-0157	F	wt	207	26
MMIR-0158	F	wt	207	NA
MMIR-0159	M	oe	207	41
MMIR-0160	M	oe	207	37.4
MMIR-0161	M	wt	207	37.1
MMIR-0162	M	wt	207	43.3
MMIR-0163	F	wt	205	25.2
MMIR-0164	F	oe	205	23.9
MMIR-0165	M	oe	205	39.3
MMIR-0166	M	oe	205	34.6
MMIR-0167	M	oe	205	36.9
MMIR-0168	M	wt	205	24.9
MMIR-0178	F	oe	207	27.3
MMIR-0179	F	oe	207	26.6
MMIR-0180	F	wt	207	23.1
MMIR-0181	M	oe	207	42
MMIR-0182	M	oe	207	35.2
MMIR-0183	M	oe	207	39.5
MMIR-0184	M	oe	207	33.7
MMIR-0185	M	wt	207	40
MMIR-0186	M	wt	207	35.6
COMM-0441	F	oe	190	32.5
COMM-0442	F	oe	190	26.9
COMM-0443	F	oe	190	32.8
COMM-0444	F	oe	190	27
COMM-0445	F	wt	190	25.3
COMM-0439	M	wt	190	34.1
COMM-0440	M	oe	190	30.8
COMM-0447	F	oe	191	27.6
COMM-0448	F	wt	191	22.6
COMM-0446	M	wt	191	35
COMM-0449	M	wt	187	31
COMM-0450	M	oe	187	33.7
COMM-0451	M	oe	187	34.4
MMIR-0189	F	oe	180	26.6
MMIR-0190	F	oe	180	26.4
MMIR-0191	F	wt	180	26.6
MMIR-0192	F	wt	180	26.2
MMIR-0193	F	wt	180	26.3
MMIR-0187	M	oe	180	36
MMIR-0188	M	oe	180	33.3
COMM-0483	F	wt	183	24.2
COMM-0484	F	oe	183	31.1
COMM-0486	F	wt	183	25.9
COMM-0482	M	oe	183	34.7
COMM-0488	F	wt	184	32.8
COMM-0489	F	oe	184	36
COMM-0490	F	oe	184	NA
COMM-0487	M	oe	184	38.6

## Sheet: Fig 1G
ID	Genotype	Age	Tissue	State	Substrate	Value
110	wt	13	Heart	State3	PGM	1110.69
99	wt	13	Heart	State3	PGM	778.193
98	wt	13	Heart	State3	PGM	984.981
109	oe	13	Heart	State3	PGM	912.645
100	oe	13	Heart	State3	PGM	1123.43
97	oe	13	Heart	State3	PGM	896.771
110	wt	13	Heart	State4	PGM	52.1391
99	wt	13	Heart	State4	PGM	48.8387
98	wt	13	Heart	State4	PGM	30.4781
109	oe	13	Heart	State4	PGM	61.9619
100	oe	13	Heart	State4	PGM	37.3444
97	oe	13	Heart	State4	PGM	40.3165
110	wt	13	Heart	Uncoupled	PGM	1089.61
99	wt	13	Heart	Uncoupled	PGM	1008.66
98	wt	13	Heart	Uncoupled	PGM	794.354
109	oe	13	Heart	Uncoupled	PGM	944.004
100	oe	13	Heart	Uncoupled	PGM	865.329
97	oe	13	Heart	Uncoupled	PGM	921.444
110	wt	13	Heart	State3	SR	1252.7
99	wt	13	Heart	State3	SR	1017.53
98	wt	13	Heart	State3	SR	961
109	oe	13	Heart	State3	SR	1046.97
100	oe	13	Heart	State3	SR	1281.48
97	oe	13	Heart	State3	SR	1202.32
110	wt	13	Heart	State4	SR	225.068
99	wt	13	Heart	State4	SR	189.038
98	wt	13	Heart	State4	SR	172
109	oe	13	Heart	State4	SR	211.208
100	oe	13	Heart	State4	SR	230.299
97	oe	13	Heart	State4	SR	238.338
110	wt	13	Heart	Uncoupled	SR	1289.3
99	wt	13	Heart	Uncoupled	SR	1069.79
98	wt	13	Heart	Uncoupled	SR	990.487
109	oe	13	Heart	Uncoupled	SR	1076.1
100	oe	13	Heart	Uncoupled	SR	1319.49
97	oe	13	Heart	Uncoupled	SR	1267.62
98	oe	26	Heart	State3	PGM	777.18
100	oe	26	Heart	State3	PGM	798.381
101	oe	26	Heart	State3	PGM	801.29
99	wt	26	Heart	State3	PGM	728.698
102	wt	26	Heart	State3	PGM	843.709
103	wt	26	Heart	State3	PGM	737.516
98	oe	26	Heart	State4	PGM	49.359
100	oe	26	Heart	State4	PGM	67.2947
101	oe	26	Heart	State4	PGM	48.13
99	wt	26	Heart	State4	PGM	52.7676
102	wt	26	Heart	State4	PGM	60.3329
103	wt	26	Heart	State4	PGM	37.4525
98	oe	26	Heart	Uncoupled	PGM	927.968
100	oe	26	Heart	Uncoupled	PGM	925.748
101	oe	26	Heart	Uncoupled	PGM	931.833
99	wt	26	Heart	Uncoupled	PGM	878.73
102	wt	26	Heart	Uncoupled	PGM	986.846
103	wt	26	Heart	Uncoupled	PGM	835.62
98	oe	26	Heart	State3	SR	1226.13
100	oe	26	Heart	State3	SR	1116.94
101	oe	26	Heart	State3	SR	1225.33
99	wt	26	Heart	State3	SR	1156.91
102	wt	26	Heart	State3	SR	1162.51
103	wt	26	Heart	State3	SR	1123.01
98	oe	26	Heart	State4	SR	262.23
100	oe	26	Heart	State4	SR	260.42
101	oe	26	Heart	State4	SR	230.326
99	wt	26	Heart	State4	SR	261.322
102	wt	26	Heart	State4	SR	273.909
103	wt	26	Heart	State4	SR	203.667
98	oe	26	Heart	Uncoupled	SR	1217.86
100	oe	26	Heart	Uncoupled	SR	1306.95
101	oe	26	Heart	Uncoupled	SR	1164.91
99	wt	26	Heart	Uncoupled	SR	1302.49
102	wt	26	Heart	Uncoupled	SR	1257.23
103	wt	26	Heart	Uncoupled	SR	1184.66
110	wt	13	Liver	State3	PGM	114.148
99	wt	13	Liver	State3	PGM	85.5838
98	wt	13	Liver	State3	PGM	62.908
109	oe	13	Liver	State3	PGM	112.654
100	oe	13	Liver	State3	PGM	64.9663
97	oe	13	Liver	State3	PGM	59.347
110	wt	13	Liver	State4	PGM	15.9679
99	wt	13	Liver	State4	PGM	12.2038
98	wt	13	Liver	State4	PGM	7.91035
109	oe	13	Liver	State4	PGM	16.4442
100	oe	13	Liver	State4	PGM	9.13385
97	oe	13	Liver	State4	PGM	7.45542
110	wt	13	Liver	Uncoupled	PGM	103.854
99	wt	13	Liver	Uncoupled	PGM	65.0701
98	wt	13	Liver	Uncoupled	PGM	47.0311
109	oe	13	Liver	Uncoupled	PGM	100.318
100	oe	13	Liver	Uncoupled	PGM	50.0108
97	oe	13	Liver	Uncoupled	PGM	46.6488
110	wt	13	Liver	State3	SR	159.604
99	wt	13	Liver	State3	SR	233.672
98	wt	13	Liver	State3	SR	156.009
109	oe	13	Liver	State3	SR	164.624
100	oe	13	Liver	State3	SR	161.155
97	oe	13	Liver	State3	SR	163.856
110	wt	13	Liver	State4	SR	27.3132
99	wt	13	Liver	State4	SR	37.9788
98	wt	13	Liver	State4	SR	28.789
109	oe	13	Liver	State4	SR	28.109
100	oe	13	Liver	State4	SR	33.8538
97	oe	13	Liver	State4	SR	32.4529
110	wt	13	Liver	Uncoupled	SR	194.841
99	wt	13	Liver	Uncoupled	SR	278.734
98	wt	13	Liver	Uncoupled	SR	194.896
109	oe	13	Liver	Uncoupled	SR	205.085
100	oe	13	Liver	Uncoupled	SR	190.129
97	oe	13	Liver	Uncoupled	SR	200.791
98	oe	26	Liver	State3	PGM	68.5239
100	oe	26	Liver	State3	PGM	46.1723
101	oe	26	Liver	State3	PGM	50.4615
99	wt	26	Liver	State3	PGM	76.0479
102	wt	26	Liver	State3	PGM	54.2245
103	wt	26	Liver	State3	PGM	56.6811
98	oe	26	Liver	State4	PGM	11.0539
100	oe	26	Liver	State4	PGM	6.96071
101	oe	26	Liver	State4	PGM	6.86466
99	wt	26	Liver	State4	PGM	12.3632
102	wt	26	Liver	State4	PGM	8.17459
103	wt	26	Liver	State4	PGM	7.7786
98	oe	26	Liver	Uncoupled	PGM	62.2338
100	oe	26	Liver	Uncoupled	PGM	43.8079
101	oe	26	Liver	Uncoupled	PGM	48.6384
99	wt	26	Liver	Uncoupled	PGM	68.9175
102	wt	26	Liver	Uncoupled	PGM	53.6811
103	wt	26	Liver	Uncoupled	PGM	52.2718
98	oe	26	Liver	State3	SR	84.2294
100	oe	26	Liver	State3	SR	82.1571
101	oe	26	Liver	State3	SR	109.509
99	wt	26	Liver	State3	SR	87.4598
102	wt	26	Liver	State3	SR	105.247
103	wt	26	Liver	State3	SR	109.364
98	oe	26	Liver	State4	SR	17.1815
100	oe	26	Liver	State4	SR	13.9172
101	oe	26	Liver	State4	SR	17.758
99	wt	26	Liver	State4	SR	17.555
102	wt	26	Liver	State4	SR	17.3261
103	wt	26	Liver	State4	SR	16.7512
98	oe	26	Liver	Uncoupled	SR	105.464
100	oe	26	Liver	Uncoupled	SR	103.013
101	oe	26	Liver	Uncoupled	SR	129.382
99	wt	26	Liver	Uncoupled	SR	106.857
102	wt	26	Liver	Uncoupled	SR	120.938
103	wt	26	Liver	Uncoupled	SR	132.001
