# Supplementary material for: POLRMT overexpression increases mtDNA transcription without affecting steady-state mRNA levels
Source: Life Sci Alliance. 2025 Oct 17;8(12):e202302563. doi: 10.26508/lsa.202302563 (PMC12534795; doi:10.26508/lsa.202302563)
Supplement: Supplementary file 3 [file LSA-2023-02563_SdataF2.xlsx]

## Sheet: Fig 2A_summary
time	genotype	Age	n	RER2_mean	RER2_se
2025-09-07 00:30:00	+/+	10	16	1.03601	0.00727983
2025-09-07 00:30:00	+/+	26	17	1.01617	0.0078208
2025-09-07 00:30:00	+/+	52	17	1.01127	0.00701851
2025-09-07 00:30:00	+/T	10	15	1.02591	0.00606026
2025-09-07 00:30:00	+/T	26	17	1.00284	0.00911834
2025-09-07 00:30:00	+/T	52	18	1.01258	0.0116366
2025-09-07 01:30:00	+/+	10	16	1.0271	0.00841383
2025-09-07 01:30:00	+/+	26	17	1.01281	0.00816797
2025-09-07 01:30:00	+/+	52	17	1.01034	0.00812313
2025-09-07 01:30:00	+/T	10	15	1.00596	0.00792154
2025-09-07 01:30:00	+/T	26	17	1.00157	0.0097256
2025-09-07 01:30:00	+/T	52	18	1.00893	0.0137019
2025-09-07 02:30:00	+/+	10	16	NA	NA
2025-09-07 02:30:00	+/+	26	17	1.0077	0.00781282
2025-09-07 02:30:00	+/+	52	17	1.00693	0.00824762
2025-09-07 02:30:00	+/T	10	15	NA	NA
2025-09-07 02:30:00	+/T	26	17	0.999216	0.00828445
2025-09-07 02:30:00	+/T	52	18	1.00993	0.0138524
2025-09-07 03:30:00	+/+	10	16	1.00967	0.0147927
2025-09-07 03:30:00	+/+	26	17	1.00338	0.00839096
2025-09-07 03:30:00	+/+	52	17	0.99885	0.00894604
2025-09-07 03:30:00	+/T	10	15	0.979045	0.0186099
2025-09-07 03:30:00	+/T	26	17	0.994595	0.00841762
2025-09-07 03:30:00	+/T	52	18	0.999924	0.013868
2025-09-07 04:30:00	+/+	10	16	1.00361	0.00906358
2025-09-07 04:30:00	+/+	26	17	0.995017	0.00827814
2025-09-07 04:30:00	+/+	52	17	0.992784	0.0104801
2025-09-07 04:30:00	+/T	10	15	0.969322	0.0130073
2025-09-07 04:30:00	+/T	26	17	0.989992	0.00837679
2025-09-07 04:30:00	+/T	52	18	0.994586	0.0148886
2025-09-07 05:30:00	+/+	10	16	0.990728	0.0108052
2025-09-07 05:30:00	+/+	26	17	0.97677	0.0104575
2025-09-07 05:30:00	+/+	52	17	0.979205	0.0104857
2025-09-07 05:30:00	+/T	10	15	0.969176	0.0111963
2025-09-07 05:30:00	+/T	26	17	0.980324	0.00819694
2025-09-07 05:30:00	+/T	52	18	0.979389	0.0146589
2025-09-07 06:30:00	+/+	10	16	0.950054	0.00985841
2025-09-07 06:30:00	+/+	26	17	0.950908	0.0115048
2025-09-07 06:30:00	+/+	52	17	0.947067	0.012755
2025-09-07 06:30:00	+/T	10	15	0.950004	0.00985101
2025-09-07 06:30:00	+/T	26	17	0.944106	0.00894618
2025-09-07 06:30:00	+/T	52	18	0.947478	0.0142825
2025-09-07 07:30:00	+/+	10	16	0.893473	0.0112804
2025-09-07 07:30:00	+/+	26	17	0.932757	0.0113746
2025-09-07 07:30:00	+/+	52	17	0.934534	0.0127018
2025-09-07 07:30:00	+/T	10	15	0.901066	0.0106254
2025-09-07 07:30:00	+/T	26	17	0.915081	0.0105676
2025-09-07 07:30:00	+/T	52	18	0.914672	0.0140984
2025-09-07 08:30:00	+/+	10	16	0.882832	0.0119099
2025-09-07 08:30:00	+/+	26	17	0.928458	0.0112733
2025-09-07 08:30:00	+/+	52	17	0.928706	0.00954982
2025-09-07 08:30:00	+/T	10	15	0.905046	0.0121718
2025-09-07 08:30:00	+/T	26	17	0.912277	0.00753451
2025-09-07 08:30:00	+/T	52	18	0.918823	0.0133769
2025-09-07 09:30:00	+/+	10	16	0.879946	0.0135881
2025-09-07 09:30:00	+/+	26	17	0.908415	0.00824876
2025-09-07 09:30:00	+/+	52	17	0.921004	0.00795812
2025-09-07 09:30:00	+/T	10	15	0.896671	0.014192
2025-09-07 09:30:00	+/T	26	17	0.89549	0.0108028
2025-09-07 09:30:00	+/T	52	18	0.929382	0.00779643
2025-09-07 10:30:00	+/+	10	16	0.86667	0.0102723
2025-09-07 10:30:00	+/+	26	17	0.890159	0.00965087
2025-09-07 10:30:00	+/+	52	17	0.914847	0.00818276
2025-09-07 10:30:00	+/T	10	15	0.880489	0.0144472
2025-09-07 10:30:00	+/T	26	17	0.887185	0.0105336
2025-09-07 10:30:00	+/T	52	18	0.916321	0.00819827
2025-09-07 11:30:00	+/+	10	16	0.866399	0.00903344
2025-09-07 11:30:00	+/+	26	17	0.871747	0.0091708
2025-09-07 11:30:00	+/+	52	17	0.897701	0.00769022
2025-09-07 11:30:00	+/T	10	15	0.864033	0.0119199
2025-09-07 11:30:00	+/T	26	17	0.871471	0.00943456
2025-09-07 11:30:00	+/T	52	18	0.914475	0.0118741
2025-09-07 12:30:00	+/+	10	16	0.865746	0.010238
2025-09-07 12:30:00	+/+	26	17	0.875751	0.0102043
2025-09-07 12:30:00	+/+	52	17	0.892589	0.00876045
2025-09-07 12:30:00	+/T	10	15	0.853251	0.0110023
2025-09-07 12:30:00	+/T	26	17	0.87516	0.010174
2025-09-07 12:30:00	+/T	52	18	0.903295	0.0133367
2025-09-07 13:30:00	+/+	10	16	0.871512	0.00919788
2025-09-07 13:30:00	+/+	26	17	0.879722	0.0106511
2025-09-07 13:30:00	+/+	52	17	0.884962	0.00876103
2025-09-07 13:30:00	+/T	10	15	0.859993	0.0117301
2025-09-07 13:30:00	+/T	26	17	0.875627	0.0105979
2025-09-07 13:30:00	+/T	52	18	0.901721	0.0133061
2025-09-07 14:30:00	+/+	10	16	0.876806	0.0124225
2025-09-07 14:30:00	+/+	26	17	0.88307	0.00919452
2025-09-07 14:30:00	+/+	52	17	0.900372	0.00919091
2025-09-07 14:30:00	+/T	10	15	0.862398	0.0106286
2025-09-07 14:30:00	+/T	26	17	0.874394	0.0109266
2025-09-07 14:30:00	+/T	52	18	0.902914	0.011691
2025-09-07 15:30:00	+/+	10	16	0.882641	0.011689
2025-09-07 15:30:00	+/+	26	17	0.887941	0.011323
2025-09-07 15:30:00	+/+	52	17	0.90979	0.010116
2025-09-07 15:30:00	+/T	10	15	0.872232	0.00942411
2025-09-07 15:30:00	+/T	26	17	0.889742	0.0116534
2025-09-07 15:30:00	+/T	52	18	0.907123	0.0134484
2025-09-07 16:30:00	+/+	10	16	0.888908	0.0112074
2025-09-07 16:30:00	+/+	26	17	0.900374	0.0114797
2025-09-07 16:30:00	+/+	52	17	0.90842	0.0122568
2025-09-07 16:30:00	+/T	10	15	0.878724	0.00705771
2025-09-07 16:30:00	+/T	26	17	0.888252	0.0125503
2025-09-07 16:30:00	+/T	52	18	0.905203	0.0130681
2025-09-07 17:30:00	+/+	10	16	0.913577	0.0122048
2025-09-07 17:30:00	+/+	26	17	0.895575	0.0117829
2025-09-07 17:30:00	+/+	52	17	0.917014	0.0139894
2025-09-07 17:30:00	+/T	10	15	0.902441	0.00788916
2025-09-07 17:30:00	+/T	26	17	0.890852	0.0122857
2025-09-07 17:30:00	+/T	52	18	0.907786	0.0155293
2025-09-07 18:30:00	+/+	10	16	0.983313	0.00923255
2025-09-07 18:30:00	+/+	26	17	0.921175	0.0108351
2025-09-07 18:30:00	+/+	52	17	0.934442	0.0134425
2025-09-07 18:30:00	+/T	10	15	0.95943	0.00821047
2025-09-07 18:30:00	+/T	26	17	0.910616	0.0116422
2025-09-07 18:30:00	+/T	52	18	0.923182	0.013034
2025-09-07 19:30:00	+/+	10	16	1.02145	0.00716994
2025-09-07 19:30:00	+/+	26	17	0.969267	0.00999716
2025-09-07 19:30:00	+/+	52	17	0.978054	0.00863458
2025-09-07 19:30:00	+/T	10	15	1.01372	0.00414997
2025-09-07 19:30:00	+/T	26	17	0.944861	0.0137865
2025-09-07 19:30:00	+/T	52	18	0.965151	0.0114502
2025-09-07 20:30:00	+/+	10	16	1.0421	0.00745315
2025-09-07 20:30:00	+/+	26	17	0.996021	0.00825415
2025-09-07 20:30:00	+/+	52	17	0.995489	0.00725141
2025-09-07 20:30:00	+/T	10	15	1.03246	0.00397913
2025-09-07 20:30:00	+/T	26	17	0.979384	0.0136615
2025-09-07 20:30:00	+/T	52	18	0.989581	0.0115544
2025-09-07 21:30:00	+/+	10	16	1.05074	0.00710676
2025-09-07 21:30:00	+/+	26	17	1.00937	0.00730372
2025-09-07 21:30:00	+/+	52	17	1.00354	0.00794295
2025-09-07 21:30:00	+/T	10	15	1.03327	0.00489197
2025-09-07 21:30:00	+/T	26	17	0.991144	0.0115357
2025-09-07 21:30:00	+/T	52	18	1.00433	0.0107536
2025-09-07 22:30:00	+/+	10	16	1.04934	0.00639938
2025-09-07 22:30:00	+/+	26	17	1.01428	0.00697849
2025-09-07 22:30:00	+/+	52	17	1.00403	0.00984282
2025-09-07 22:30:00	+/T	10	15	1.03605	0.00510956
2025-09-07 22:30:00	+/T	26	17	0.994674	0.0110932
2025-09-07 22:30:00	+/T	52	18	1.01109	0.0110038
2025-09-07 23:30:00	+/+	10	16	1.04815	0.00548167
2025-09-07 23:30:00	+/+	26	17	1.01418	0.00768336
2025-09-07 23:30:00	+/+	52	17	1.01198	0.00829605
2025-09-07 23:30:00	+/T	10	15	1.03309	0.00447668
2025-09-07 23:30:00	+/T	26	17	0.997379	0.00952459
2025-09-07 23:30:00	+/T	52	18	1.01797	0.00994673

## Sheet: Fig 2A_RawData
Box	mouseID	Weight_g	lean_weight_kg	sex	genotype	file	time	RER2
1	446	25	0.022245	m	+/T	20190321_.results.xlsx	2025-09-07 00:30:00	1.01452
1	446	25	0.022245	m	+/T	20190321_.results.xlsx	2025-09-07 01:30:00	1.01736
1	446	25	0.022245	m	+/T	20190321_.results.xlsx	2025-09-07 02:30:00	1.01286
1	446	25	0.022245	m	+/T	20190321_.results.xlsx	2025-09-07 03:30:00	1.0168
1	446	25	0.022245	m	+/T	20190321_.results.xlsx	2025-09-07 04:30:00	1.01592
1	446	25	0.022245	m	+/T	20190321_.results.xlsx	2025-09-07 05:30:00	0.980579
1	446	25	0.022245	m	+/T	20190321_.results.xlsx	2025-09-07 06:30:00	0.964902
1	446	25	0.022245	m	+/T	20190321_.results.xlsx	2025-09-07 07:30:00	0.919645
1	446	25	0.022245	m	+/T	20190321_.results.xlsx	2025-09-07 08:30:00	0.917306
1	446	25	0.022245	m	+/T	20190321_.results.xlsx	2025-09-07 09:30:00	0.871114
1	446	25	0.022245	m	+/T	20190321_.results.xlsx	2025-09-07 10:30:00	0.861455
1	446	25	0.022245	m	+/T	20190321_.results.xlsx	2025-09-07 11:30:00	0.86431
1	446	25	0.022245	m	+/T	20190321_.results.xlsx	2025-09-07 12:30:00	0.835728
1	446	25	0.022245	m	+/T	20190321_.results.xlsx	2025-09-07 13:30:00	0.798141
1	446	25	0.022245	m	+/T	20190321_.results.xlsx	2025-09-07 14:30:00	0.826788
1	446	25	0.022245	m	+/T	20190321_.results.xlsx	2025-09-07 15:30:00	0.852854
1	446	25	0.022245	m	+/T	20190321_.results.xlsx	2025-09-07 16:30:00	0.906256
1	446	25	0.022245	m	+/T	20190321_.results.xlsx	2025-09-07 17:30:00	0.918246
1	446	25	0.022245	m	+/T	20190321_.results.xlsx	2025-09-07 18:30:00	0.968188
1	446	25	0.022245	m	+/T	20190321_.results.xlsx	2025-09-07 19:30:00	1.01754
1	446	25	0.022245	m	+/T	20190321_.results.xlsx	2025-09-07 20:30:00	1.01423
1	446	25	0.022245	m	+/T	20190321_.results.xlsx	2025-09-07 21:30:00	1.0067
1	446	25	0.022245	m	+/T	20190321_.results.xlsx	2025-09-07 22:30:00	1.01057
1	446	25	0.022245	m	+/T	20190321_.results.xlsx	2025-09-07 23:30:00	1.02054
2	447	26	0.0232284	m	+/T	20190321_.results.xlsx	2025-09-07 00:30:00	1.04113
2	447	26	0.0232284	m	+/T	20190321_.results.xlsx	2025-09-07 01:30:00	1.03099
2	447	26	0.0232284	m	+/T	20190321_.results.xlsx	2025-09-07 02:30:00	1.03263
2	447	26	0.0232284	m	+/T	20190321_.results.xlsx	2025-09-07 03:30:00	1.03246
2	447	26	0.0232284	m	+/T	20190321_.results.xlsx	2025-09-07 04:30:00	1.03559
2	447	26	0.0232284	m	+/T	20190321_.results.xlsx	2025-09-07 05:30:00	1.01793
2	447	26	0.0232284	m	+/T	20190321_.results.xlsx	2025-09-07 06:30:00	0.985403
2	447	26	0.0232284	m	+/T	20190321_.results.xlsx	2025-09-07 07:30:00	0.966315
2	447	26	0.0232284	m	+/T	20190321_.results.xlsx	2025-09-07 08:30:00	0.960186
2	447	26	0.0232284	m	+/T	20190321_.results.xlsx	2025-09-07 09:30:00	0.894476
2	447	26	0.0232284	m	+/T	20190321_.results.xlsx	2025-09-07 10:30:00	0.897335
2	447	26	0.0232284	m	+/T	20190321_.results.xlsx	2025-09-07 11:30:00	0.896802
2	447	26	0.0232284	m	+/T	20190321_.results.xlsx	2025-09-07 12:30:00	0.919184
2	447	26	0.0232284	m	+/T	20190321_.results.xlsx	2025-09-07 13:30:00	0.91558
2	447	26	0.0232284	m	+/T	20190321_.results.xlsx	2025-09-07 14:30:00	0.935088
2	447	26	0.0232284	m	+/T	20190321_.results.xlsx	2025-09-07 15:30:00	0.953693
2	447	26	0.0232284	m	+/T	20190321_.results.xlsx	2025-09-07 16:30:00	0.921431
2	447	26	0.0232284	m	+/T	20190321_.results.xlsx	2025-09-07 17:30:00	0.906352
2	447	26	0.0232284	m	+/T	20190321_.results.xlsx	2025-09-07 18:30:00	0.981819
2	447	26	0.0232284	m	+/T	20190321_.results.xlsx	2025-09-07 19:30:00	1.02404
2	447	26	0.0232284	m	+/T	20190321_.results.xlsx	2025-09-07 20:30:00	1.03479
2	447	26	0.0232284	m	+/T	20190321_.results.xlsx	2025-09-07 21:30:00	1.05333
2	447	26	0.0232284	m	+/T	20190321_.results.xlsx	2025-09-07 22:30:00	1.05577
2	447	26	0.0232284	m	+/T	20190321_.results.xlsx	2025-09-07 23:30:00	1.03916
3	469	23.5	0.0215119	m	+/T	20190321_.results.xlsx	2025-09-07 00:30:00	1.05883
3	469	23.5	0.0215119	m	+/T	20190321_.results.xlsx	2025-09-07 01:30:00	1.04162
3	469	23.5	0.0215119	m	+/T	20190321_.results.xlsx	2025-09-07 02:30:00	1.03409
3	469	23.5	0.0215119	m	+/T	20190321_.results.xlsx	2025-09-07 03:30:00	1.05085
3	469	23.5	0.0215119	m	+/T	20190321_.results.xlsx	2025-09-07 04:30:00	1.04311
3	469	23.5	0.0215119	m	+/T	20190321_.results.xlsx	2025-09-07 05:30:00	1.04318
3	469	23.5	0.0215119	m	+/T	20190321_.results.xlsx	2025-09-07 06:30:00	1.00524
3	469	23.5	0.0215119	m	+/T	20190321_.results.xlsx	2025-09-07 07:30:00	0.961271
3	469	23.5	0.0215119	m	+/T	20190321_.results.xlsx	2025-09-07 08:30:00	0.984405
3	469	23.5	0.0215119	m	+/T	20190321_.results.xlsx	2025-09-07 09:30:00	0.983469
3	469	23.5	0.0215119	m	+/T	20190321_.results.xlsx	2025-09-07 10:30:00	0.954846
3	469	23.5	0.0215119	m	+/T	20190321_.results.xlsx	2025-09-07 11:30:00	0.886291
3	469	23.5	0.0215119	m	+/T	20190321_.results.xlsx	2025-09-07 12:30:00	0.913673
3	469	23.5	0.0215119	m	+/T	20190321_.results.xlsx	2025-09-07 13:30:00	0.92325
3	469	23.5	0.0215119	m	+/T	20190321_.results.xlsx	2025-09-07 14:30:00	0.918431
3	469	23.5	0.0215119	m	+/T	20190321_.results.xlsx	2025-09-07 15:30:00	0.911036
3	469	23.5	0.0215119	m	+/T	20190321_.results.xlsx	2025-09-07 16:30:00	0.891186
3	469	23.5	0.0215119	m	+/T	20190321_.results.xlsx	2025-09-07 17:30:00	0.909081
3	469	23.5	0.0215119	m	+/T	20190321_.results.xlsx	2025-09-07 18:30:00	0.947078
3	469	23.5	0.0215119	m	+/T	20190321_.results.xlsx	2025-09-07 19:30:00	1.00293
3	469	23.5	0.0215119	m	+/T	20190321_.results.xlsx	2025-09-07 20:30:00	1.03783
3	469	23.5	0.0215119	m	+/T	20190321_.results.xlsx	2025-09-07 21:30:00	1.05669
3	469	23.5	0.0215119	m	+/T	20190321_.results.xlsx	2025-09-07 22:30:00	1.05664
3	469	23.5	0.0215119	m	+/T	20190321_.results.xlsx	2025-09-07 23:30:00	1.05465
5	467	22.7	0.0211746	m	+/+	20190321_.results.xlsx	2025-09-07 00:30:00	1.06717
5	467	22.7	0.0211746	m	+/+	20190321_.results.xlsx	2025-09-07 01:30:00	1.04605
5	467	22.7	0.0211746	m	+/+	20190321_.results.xlsx	2025-09-07 02:30:00	1.03745
5	467	22.7	0.0211746	m	+/+	20190321_.results.xlsx	2025-09-07 03:30:00	1.03914
5	467	22.7	0.0211746	m	+/+	20190321_.results.xlsx	2025-09-07 04:30:00	1.04204
5	467	22.7	0.0211746	m	+/+	20190321_.results.xlsx	2025-09-07 05:30:00	1.0315
5	467	22.7	0.0211746	m	+/+	20190321_.results.xlsx	2025-09-07 06:30:00	0.971266
5	467	22.7	0.0211746	m	+/+	20190321_.results.xlsx	2025-09-07 07:30:00	0.871398
5	467	22.7	0.0211746	m	+/+	20190321_.results.xlsx	2025-09-07 08:30:00	0.854861
5	467	22.7	0.0211746	m	+/+	20190321_.results.xlsx	2025-09-07 09:30:00	0.900334
5	467	22.7	0.0211746	m	+/+	20190321_.results.xlsx	2025-09-07 10:30:00	0.878327
5	467	22.7	0.0211746	m	+/+	20190321_.results.xlsx	2025-09-07 11:30:00	0.864439
5	467	22.7	0.0211746	m	+/+	20190321_.results.xlsx	2025-09-07 12:30:00	0.932966
5	467	22.7	0.0211746	m	+/+	20190321_.results.xlsx	2025-09-07 13:30:00	0.90599
5	467	22.7	0.0211746	m	+/+	20190321_.results.xlsx	2025-09-07 14:30:00	0.901782
5	467	22.7	0.0211746	m	+/+	20190321_.results.xlsx	2025-09-07 15:30:00	0.895702
5	467	22.7	0.0211746	m	+/+	20190321_.results.xlsx	2025-09-07 16:30:00	0.886321
5	467	22.7	0.0211746	m	+/+	20190321_.results.xlsx	2025-09-07 17:30:00	0.934587
5	467	22.7	0.0211746	m	+/+	20190321_.results.xlsx	2025-09-07 18:30:00	1.01038
5	467	22.7	0.0211746	m	+/+	20190321_.results.xlsx	2025-09-07 19:30:00	1.04194
5	467	22.7	0.0211746	m	+/+	20190321_.results.xlsx	2025-09-07 20:30:00	1.06078
5	467	22.7	0.0211746	m	+/+	20190321_.results.xlsx	2025-09-07 21:30:00	1.07279
5	467	22.7	0.0211746	m	+/+	20190321_.results.xlsx	2025-09-07 22:30:00	1.07359
5	467	22.7	0.0211746	m	+/+	20190321_.results.xlsx	2025-09-07 23:30:00	1.07193
6	468	21.2	0.0193938	m	+/+	20190321_.results.xlsx	2025-09-07 00:30:00	1.05795
6	468	21.2	0.0193938	m	+/+	20190321_.results.xlsx	2025-09-07 01:30:00	1.06745
6	468	21.2	0.0193938	m	+/+	20190321_.results.xlsx	2025-09-07 02:30:00	1.05908
6	468	21.2	0.0193938	m	+/+	20190321_.results.xlsx	2025-09-07 03:30:00	1.02817
6	468	21.2	0.0193938	m	+/+	20190321_.results.xlsx	2025-09-07 04:30:00	1.01186
6	468	21.2	0.0193938	m	+/+	20190321_.results.xlsx	2025-09-07 05:30:00	1.00102
6	468	21.2	0.0193938	m	+/+	20190321_.results.xlsx	2025-09-07 06:30:00	0.939188
6	468	21.2	0.0193938	m	+/+	20190321_.results.xlsx	2025-09-07 07:30:00	0.878046
6	468	21.2	0.0193938	m	+/+	20190321_.results.xlsx	2025-09-07 08:30:00	0.857126
6	468	21.2	0.0193938	m	+/+	20190321_.results.xlsx	2025-09-07 09:30:00	0.853516
6	468	21.2	0.0193938	m	+/+	20190321_.results.xlsx	2025-09-07 10:30:00	0.822839
6	468	21.2	0.0193938	m	+/+	20190321_.results.xlsx	2025-09-07 11:30:00	0.855045
6	468	21.2	0.0193938	m	+/+	20190321_.results.xlsx	2025-09-07 12:30:00	0.921801
6	468	21.2	0.0193938	m	+/+	20190321_.results.xlsx	2025-09-07 13:30:00	0.895539
6	468	21.2	0.0193938	m	+/+	20190321_.results.xlsx	2025-09-07 14:30:00	0.869793
6	468	21.2	0.0193938	m	+/+	20190321_.results.xlsx	2025-09-07 15:30:00	0.913742
6	468	21.2	0.0193938	m	+/+	20190321_.results.xlsx	2025-09-07 16:30:00	0.90426
6	468	21.2	0.0193938	m	+/+	20190321_.results.xlsx	2025-09-07 17:30:00	0.907879
6	468	21.2	0.0193938	m	+/+	20190321_.results.xlsx	2025-09-07 18:30:00	0.972659
6	468	21.2	0.0193938	m	+/+	20190321_.results.xlsx	2025-09-07 19:30:00	1.039
6	468	21.2	0.0193938	m	+/+	20190321_.results.xlsx	2025-09-07 20:30:00	1.06797
6	468	21.2	0.0193938	m	+/+	20190321_.results.xlsx	2025-09-07 21:30:00	1.07493
6	468	21.2	0.0193938	m	+/+	20190321_.results.xlsx	2025-09-07 22:30:00	1.08176
6	468	21.2	0.0193938	m	+/+	20190321_.results.xlsx	2025-09-07 23:30:00	1.06864
7	480	19.6	0.0182339	f	+/T	20190321_.results.xlsx	2025-09-07 00:30:00	1.04771
7	480	19.6	0.0182339	f	+/T	20190321_.results.xlsx	2025-09-07 01:30:00	1.02314
7	480	19.6	0.0182339	f	+/T	20190321_.results.xlsx	2025-09-07 02:30:00	1.0084
7	480	19.6	0.0182339	f	+/T	20190321_.results.xlsx	2025-09-07 03:30:00	0.991271
7	480	19.6	0.0182339	f	+/T	20190321_.results.xlsx	2025-09-07 04:30:00	0.971544
7	480	19.6	0.0182339	f	+/T	20190321_.results.xlsx	2025-09-07 05:30:00	0.965444
7	480	19.6	0.0182339	f	+/T	20190321_.results.xlsx	2025-09-07 06:30:00	0.918988
7	480	19.6	0.0182339	f	+/T	20190321_.results.xlsx	2025-09-07 07:30:00	0.884063
7	480	19.6	0.0182339	f	+/T	20190321_.results.xlsx	2025-09-07 08:30:00	0.866546
7	480	19.6	0.0182339	f	+/T	20190321_.results.xlsx	2025-09-07 09:30:00	0.894713
7	480	19.6	0.0182339	f	+/T	20190321_.results.xlsx	2025-09-07 10:30:00	0.862233
7	480	19.6	0.0182339	f	+/T	20190321_.results.xlsx	2025-09-07 11:30:00	0.859303
7	480	19.6	0.0182339	f	+/T	20190321_.results.xlsx	2025-09-07 12:30:00	0.830124
7	480	19.6	0.0182339	f	+/T	20190321_.results.xlsx	2025-09-07 13:30:00	0.822654
7	480	19.6	0.0182339	f	+/T	20190321_.results.xlsx	2025-09-07 14:30:00	0.837385
7	480	19.6	0.0182339	f	+/T	20190321_.results.xlsx	2025-09-07 15:30:00	0.850572
7	480	19.6	0.0182339	f	+/T	20190321_.results.xlsx	2025-09-07 16:30:00	0.856336
7	480	19.6	0.0182339	f	+/T	20190321_.results.xlsx	2025-09-07 17:30:00	0.864586
7	480	19.6	0.0182339	f	+/T	20190321_.results.xlsx	2025-09-07 18:30:00	0.913606
7	480	19.6	0.0182339	f	+/T	20190321_.results.xlsx	2025-09-07 19:30:00	1.01504
7	480	19.6	0.0182339	f	+/T	20190321_.results.xlsx	2025-09-07 20:30:00	1.05035
7	480	19.6	0.0182339	f	+/T	20190321_.results.xlsx	2025-09-07 21:30:00	0.999361
7	480	19.6	0.0182339	f	+/T	20190321_.results.xlsx	2025-09-07 22:30:00	1.00764
7	480	19.6	0.0182339	f	+/T	20190321_.results.xlsx	2025-09-07 23:30:00	1.04662
8	481	20.2	0.0184305	f	+/T	20190321_.results.xlsx	2025-09-07 00:30:00	0.997037
8	481	20.2	0.0184305	f	+/T	20190321_.results.xlsx	2025-09-07 01:30:00	0.971174
8	481	20.2	0.0184305	f	+/T	20190321_.results.xlsx	2025-09-07 02:30:00	1.02329
8	481	20.2	0.0184305	f	+/T	20190321_.results.xlsx	2025-09-07 03:30:00	0.999282
8	481	20.2	0.0184305	f	+/T	20190321_.results.xlsx	2025-09-07 04:30:00	0.921598
8	481	20.2	0.0184305	f	+/T	20190321_.results.xlsx	2025-09-07 05:30:00	0.951872
8	481	20.2	0.0184305	f	+/T	20190321_.results.xlsx	2025-09-07 06:30:00	0.94659
8	481	20.2	0.0184305	f	+/T	20190321_.results.xlsx	2025-09-07 07:30:00	0.886015
8	481	20.2	0.0184305	f	+/T	20190321_.results.xlsx	2025-09-07 08:30:00	0.891614
8	481	20.2	0.0184305	f	+/T	20190321_.results.xlsx	2025-09-07 09:30:00	0.927933
8	481	20.2	0.0184305	f	+/T	20190321_.results.xlsx	2025-09-07 10:30:00	0.858062
8	481	20.2	0.0184305	f	+/T	20190321_.results.xlsx	2025-09-07 11:30:00	0.849197
8	481	20.2	0.0184305	f	+/T	20190321_.results.xlsx	2025-09-07 12:30:00	0.817434
8	481	20.2	0.0184305	f	+/T	20190321_.results.xlsx	2025-09-07 13:30:00	0.824542
8	481	20.2	0.0184305	f	+/T	20190321_.results.xlsx	2025-09-07 14:30:00	0.823825
8	481	20.2	0.0184305	f	+/T	20190321_.results.xlsx	2025-09-07 15:30:00	0.866183
8	481	20.2	0.0184305	f	+/T	20190321_.results.xlsx	2025-09-07 16:30:00	0.870528
8	481	20.2	0.0184305	f	+/T	20190321_.results.xlsx	2025-09-07 17:30:00	0.894037
8	481	20.2	0.0184305	f	+/T	20190321_.results.xlsx	2025-09-07 18:30:00	0.975435
8	481	20.2	0.0184305	f	+/T	20190321_.results.xlsx	2025-09-07 19:30:00	1.0272
8	481	20.2	0.0184305	f	+/T	20190321_.results.xlsx	2025-09-07 20:30:00	1.05538
8	481	20.2	0.0184305	f	+/T	20190321_.results.xlsx	2025-09-07 21:30:00	1.04018
8	481	20.2	0.0184305	f	+/T	20190321_.results.xlsx	2025-09-07 22:30:00	1.04105
8	481	20.2	0.0184305	f	+/T	20190321_.results.xlsx	2025-09-07 23:30:00	1.03042
9	486	20.8	0.0190424	f	+/T	20190321_.results.xlsx	2025-09-07 00:30:00	0.982127
9	486	20.8	0.0190424	f	+/T	20190321_.results.xlsx	2025-09-07 01:30:00	0.951308
9	486	20.8	0.0190424	f	+/T	20190321_.results.xlsx	2025-09-07 02:30:00	0.928233
9	486	20.8	0.0190424	f	+/T	20190321_.results.xlsx	2025-09-07 03:30:00	0.926147
9	486	20.8	0.0190424	f	+/T	20190321_.results.xlsx	2025-09-07 04:30:00	0.882476
9	486	20.8	0.0190424	f	+/T	20190321_.results.xlsx	2025-09-07 05:30:00	0.909346
9	486	20.8	0.0190424	f	+/T	20190321_.results.xlsx	2025-09-07 06:30:00	0.9356
9	486	20.8	0.0190424	f	+/T	20190321_.results.xlsx	2025-09-07 07:30:00	0.86895
9	486	20.8	0.0190424	f	+/T	20190321_.results.xlsx	2025-09-07 08:30:00	0.900831
9	486	20.8	0.0190424	f	+/T	20190321_.results.xlsx	2025-09-07 09:30:00	0.808358
9	486	20.8	0.0190424	f	+/T	20190321_.results.xlsx	2025-09-07 10:30:00	0.802391
9	486	20.8	0.0190424	f	+/T	20190321_.results.xlsx	2025-09-07 11:30:00	0.821494
9	486	20.8	0.0190424	f	+/T	20190321_.results.xlsx	2025-09-07 12:30:00	0.838551
9	486	20.8	0.0190424	f	+/T	20190321_.results.xlsx	2025-09-07 13:30:00	0.806321
9	486	20.8	0.0190424	f	+/T	20190321_.results.xlsx	2025-09-07 14:30:00	0.853025
9	486	20.8	0.0190424	f	+/T	20190321_.results.xlsx	2025-09-07 15:30:00	0.866977
9	486	20.8	0.0190424	f	+/T	20190321_.results.xlsx	2025-09-07 16:30:00	0.853334
9	486	20.8	0.0190424	f	+/T	20190321_.results.xlsx	2025-09-07 17:30:00	0.920427
9	486	20.8	0.0190424	f	+/T	20190321_.results.xlsx	2025-09-07 18:30:00	0.972385
9	486	20.8	0.0190424	f	+/T	20190321_.results.xlsx	2025-09-07 19:30:00	1.00443
9	486	20.8	0.0190424	f	+/T	20190321_.results.xlsx	2025-09-07 20:30:00	1.01739
9	486	20.8	0.0190424	f	+/T	20190321_.results.xlsx	2025-09-07 21:30:00	1.01853
9	486	20.8	0.0190424	f	+/T	20190321_.results.xlsx	2025-09-07 22:30:00	1.02117
9	486	20.8	0.0190424	f	+/T	20190321_.results.xlsx	2025-09-07 23:30:00	1.00088
10	482	19.7	0.0168809	f	+/+	20190321_.results.xlsx	2025-09-07 00:30:00	1.04239
10	482	19.7	0.0168809	f	+/+	20190321_.results.xlsx	2025-09-07 01:30:00	1.07961
10	482	19.7	0.0168809	f	+/+	20190321_.results.xlsx	2025-09-07 02:30:00	1.0737
10	482	19.7	0.0168809	f	+/+	20190321_.results.xlsx	2025-09-07 03:30:00	1.04846
10	482	19.7	0.0168809	f	+/+	20190321_.results.xlsx	2025-09-07 04:30:00	1.04103
10	482	19.7	0.0168809	f	+/+	20190321_.results.xlsx	2025-09-07 05:30:00	1.03795
10	482	19.7	0.0168809	f	+/+	20190321_.results.xlsx	2025-09-07 06:30:00	1.00103
10	482	19.7	0.0168809	f	+/+	20190321_.results.xlsx	2025-09-07 07:30:00	0.957106
10	482	19.7	0.0168809	f	+/+	20190321_.results.xlsx	2025-09-07 08:30:00	0.930077
10	482	19.7	0.0168809	f	+/+	20190321_.results.xlsx	2025-09-07 09:30:00	1.01755
10	482	19.7	0.0168809	f	+/+	20190321_.results.xlsx	2025-09-07 10:30:00	0.971364
10	482	19.7	0.0168809	f	+/+	20190321_.results.xlsx	2025-09-07 11:30:00	0.935408
10	482	19.7	0.0168809	f	+/+	20190321_.results.xlsx	2025-09-07 12:30:00	0.944427
10	482	19.7	0.0168809	f	+/+	20190321_.results.xlsx	2025-09-07 13:30:00	0.941325
10	482	19.7	0.0168809	f	+/+	20190321_.results.xlsx	2025-09-07 14:30:00	0.995061
10	482	19.7	0.0168809	f	+/+	20190321_.results.xlsx	2025-09-07 15:30:00	0.983943
10	482	19.7	0.0168809	f	+/+	20190321_.results.xlsx	2025-09-07 16:30:00	0.966085
10	482	19.7	0.0168809	f	+/+	20190321_.results.xlsx	2025-09-07 17:30:00	0.999356
10	482	19.7	0.0168809	f	+/+	20190321_.results.xlsx	2025-09-07 18:30:00	1.04599
10	482	19.7	0.0168809	f	+/+	20190321_.results.xlsx	2025-09-07 19:30:00	1.06135
10	482	19.7	0.0168809	f	+/+	20190321_.results.xlsx	2025-09-07 20:30:00	1.08416
10	482	19.7	0.0168809	f	+/+	20190321_.results.xlsx	2025-09-07 21:30:00	1.08375
10	482	19.7	0.0168809	f	+/+	20190321_.results.xlsx	2025-09-07 22:30:00	1.06728
10	482	19.7	0.0168809	f	+/+	20190321_.results.xlsx	2025-09-07 23:30:00	1.04254
11	485	20.1	0.0179493	f	+/+	20190321_.results.xlsx	2025-09-07 00:30:00	1.05421
11	485	20.1	0.0179493	f	+/+	20190321_.results.xlsx	2025-09-07 01:30:00	1.02632
11	485	20.1	0.0179493	f	+/+	20190321_.results.xlsx	2025-09-07 02:30:00	1.03746
11	485	20.1	0.0179493	f	+/+	20190321_.results.xlsx	2025-09-07 03:30:00	1.00242
11	485	20.1	0.0179493	f	+/+	20190321_.results.xlsx	2025-09-07 04:30:00	1.01963
11	485	20.1	0.0179493	f	+/+	20190321_.results.xlsx	2025-09-07 05:30:00	0.974257
11	485	20.1	0.0179493	f	+/+	20190321_.results.xlsx	2025-09-07 06:30:00	0.93494
11	485	20.1	0.0179493	f	+/+	20190321_.results.xlsx	2025-09-07 07:30:00	0.869778
11	485	20.1	0.0179493	f	+/+	20190321_.results.xlsx	2025-09-07 08:30:00	0.860069
11	485	20.1	0.0179493	f	+/+	20190321_.results.xlsx	2025-09-07 09:30:00	0.802861
11	485	20.1	0.0179493	f	+/+	20190321_.results.xlsx	2025-09-07 10:30:00	0.81774
11	485	20.1	0.0179493	f	+/+	20190321_.results.xlsx	2025-09-07 11:30:00	0.870483
11	485	20.1	0.0179493	f	+/+	20190321_.results.xlsx	2025-09-07 12:30:00	0.837221
11	485	20.1	0.0179493	f	+/+	20190321_.results.xlsx	2025-09-07 13:30:00	0.856704
11	485	20.1	0.0179493	f	+/+	20190321_.results.xlsx	2025-09-07 14:30:00	0.826559
11	485	20.1	0.0179493	f	+/+	20190321_.results.xlsx	2025-09-07 15:30:00	0.843113
11	485	20.1	0.0179493	f	+/+	20190321_.results.xlsx	2025-09-07 16:30:00	0.860373
11	485	20.1	0.0179493	f	+/+	20190321_.results.xlsx	2025-09-07 17:30:00	0.919763
11	485	20.1	0.0179493	f	+/+	20190321_.results.xlsx	2025-09-07 18:30:00	0.996928
11	485	20.1	0.0179493	f	+/+	20190321_.results.xlsx	2025-09-07 19:30:00	1.05153
11	485	20.1	0.0179493	f	+/+	20190321_.results.xlsx	2025-09-07 20:30:00	1.07172
11	485	20.1	0.0179493	f	+/+	20190321_.results.xlsx	2025-09-07 21:30:00	1.07463
11	485	20.1	0.0179493	f	+/+	20190321_.results.xlsx	2025-09-07 22:30:00	1.0748
11	485	20.1	0.0179493	f	+/+	20190321_.results.xlsx	2025-09-07 23:30:00	1.06291
12	472	17.5	0.0160895	f	+/+	20190321_.results.xlsx	2025-09-07 00:30:00	1.05733
12	472	17.5	0.0160895	f	+/+	20190321_.results.xlsx	2025-09-07 01:30:00	1.04776
12	472	17.5	0.0160895	f	+/+	20190321_.results.xlsx	2025-09-07 02:30:00	1.01932
12	472	17.5	0.0160895	f	+/+	20190321_.results.xlsx	2025-09-07 03:30:00	1.02527
12	472	17.5	0.0160895	f	+/+	20190321_.results.xlsx	2025-09-07 04:30:00	0.98956
12	472	17.5	0.0160895	f	+/+	20190321_.results.xlsx	2025-09-07 05:30:00	0.97361
12	472	17.5	0.0160895	f	+/+	20190321_.results.xlsx	2025-09-07 06:30:00	0.901416
12	472	17.5	0.0160895	f	+/+	20190321_.results.xlsx	2025-09-07 07:30:00	0.832538
12	472	17.5	0.0160895	f	+/+	20190321_.results.xlsx	2025-09-07 08:30:00	0.806671
12	472	17.5	0.0160895	f	+/+	20190321_.results.xlsx	2025-09-07 09:30:00	0.874152
12	472	17.5	0.0160895	f	+/+	20190321_.results.xlsx	2025-09-07 10:30:00	0.869853
12	472	17.5	0.0160895	f	+/+	20190321_.results.xlsx	2025-09-07 11:30:00	0.907427
12	472	17.5	0.0160895	f	+/+	20190321_.results.xlsx	2025-09-07 12:30:00	0.907393
12	472	17.5	0.0160895	f	+/+	20190321_.results.xlsx	2025-09-07 13:30:00	0.889987
12	472	17.5	0.0160895	f	+/+	20190321_.results.xlsx	2025-09-07 14:30:00	0.938038
12	472	17.5	0.0160895	f	+/+	20190321_.results.xlsx	2025-09-07 15:30:00	0.896293
12	472	17.5	0.0160895	f	+/+	20190321_.results.xlsx	2025-09-07 16:30:00	0.920527
12	472	17.5	0.0160895	f	+/+	20190321_.results.xlsx	2025-09-07 17:30:00	0.928687
12	472	17.5	0.0160895	f	+/+	20190321_.results.xlsx	2025-09-07 18:30:00	1.01809
12	472	17.5	0.0160895	f	+/+	20190321_.results.xlsx	2025-09-07 19:30:00	1.0578
12	472	17.5	0.0160895	f	+/+	20190321_.results.xlsx	2025-09-07 20:30:00	1.07164
12	472	17.5	0.0160895	f	+/+	20190321_.results.xlsx	2025-09-07 21:30:00	1.08699
12	472	17.5	0.0160895	f	+/+	20190321_.results.xlsx	2025-09-07 22:30:00	1.08077
12	472	17.5	0.0160895	f	+/+	20190321_.results.xlsx	2025-09-07 23:30:00	1.07898
2	456	20.8	0.0187699	f	+/+	20190325_.results.xlsx	2025-09-07 00:30:00	1.02648
2	456	20.8	0.0187699	f	+/+	20190325_.results.xlsx	2025-09-07 01:30:00	0.997277
2	456	20.8	0.0187699	f	+/+	20190325_.results.xlsx	2025-09-07 02:30:00	1.02012
2	456	20.8	0.0187699	f	+/+	20190325_.results.xlsx	2025-09-07 03:30:00	1.0057
2	456	20.8	0.0187699	f	+/+	20190325_.results.xlsx	2025-09-07 04:30:00	0.982231
2	456	20.8	0.0187699	f	+/+	20190325_.results.xlsx	2025-09-07 05:30:00	0.971664
2	456	20.8	0.0187699	f	+/+	20190325_.results.xlsx	2025-09-07 06:30:00	0.939386
2	456	20.8	0.0187699	f	+/+	20190325_.results.xlsx	2025-09-07 07:30:00	0.871654
2	456	20.8	0.0187699	f	+/+	20190325_.results.xlsx	2025-09-07 08:30:00	0.942142
2	456	20.8	0.0187699	f	+/+	20190325_.results.xlsx	2025-09-07 09:30:00	0.896549
2	456	20.8	0.0187699	f	+/+	20190325_.results.xlsx	2025-09-07 10:30:00	0.877778
2	456	20.8	0.0187699	f	+/+	20190325_.results.xlsx	2025-09-07 11:30:00	0.918486
2	456	20.8	0.0187699	f	+/+	20190325_.results.xlsx	2025-09-07 12:30:00	0.846573
2	456	20.8	0.0187699	f	+/+	20190325_.results.xlsx	2025-09-07 13:30:00	0.853628
2	456	20.8	0.0187699	f	+/+	20190325_.results.xlsx	2025-09-07 14:30:00	0.913081
2	456	20.8	0.0187699	f	+/+	20190325_.results.xlsx	2025-09-07 15:30:00	0.924848
2	456	20.8	0.0187699	f	+/+	20190325_.results.xlsx	2025-09-07 16:30:00	0.910801
2	456	20.8	0.0187699	f	+/+	20190325_.results.xlsx	2025-09-07 17:30:00	0.971345
2	456	20.8	0.0187699	f	+/+	20190325_.results.xlsx	2025-09-07 18:30:00	1.02584
2	456	20.8	0.0187699	f	+/+	20190325_.results.xlsx	2025-09-07 19:30:00	1.00103
2	456	20.8	0.0187699	f	+/+	20190325_.results.xlsx	2025-09-07 20:30:00	1.01724
2	456	20.8	0.0187699	f	+/+	20190325_.results.xlsx	2025-09-07 21:30:00	1.02771
2	456	20.8	0.0187699	f	+/+	20190325_.results.xlsx	2025-09-07 22:30:00	1.02838
2	456	20.8	0.0187699	f	+/+	20190325_.results.xlsx	2025-09-07 23:30:00	1.03365
3	457	20.2	0.0187294	f	+/+	20190325_.results.xlsx	2025-09-07 00:30:00	1.0321
3	457	20.2	0.0187294	f	+/+	20190325_.results.xlsx	2025-09-07 01:30:00	1.01482
3	457	20.2	0.0187294	f	+/+	20190325_.results.xlsx	2025-09-07 02:30:00	0.992648
3	457	20.2	0.0187294	f	+/+	20190325_.results.xlsx	2025-09-07 03:30:00	1.01117
3	457	20.2	0.0187294	f	+/+	20190325_.results.xlsx	2025-09-07 04:30:00	0.97149
3	457	20.2	0.0187294	f	+/+	20190325_.results.xlsx	2025-09-07 05:30:00	0.956388
3	457	20.2	0.0187294	f	+/+	20190325_.results.xlsx	2025-09-07 06:30:00	0.904487
3	457	20.2	0.0187294	f	+/+	20190325_.results.xlsx	2025-09-07 07:30:00	0.845076
3	457	20.2	0.0187294	f	+/+	20190325_.results.xlsx	2025-09-07 08:30:00	0.851125
3	457	20.2	0.0187294	f	+/+	20190325_.results.xlsx	2025-09-07 09:30:00	0.8511
3	457	20.2	0.0187294	f	+/+	20190325_.results.xlsx	2025-09-07 10:30:00	0.817387
3	457	20.2	0.0187294	f	+/+	20190325_.results.xlsx	2025-09-07 11:30:00	0.871876
3	457	20.2	0.0187294	f	+/+	20190325_.results.xlsx	2025-09-07 12:30:00	0.833441
3	457	20.2	0.0187294	f	+/+	20190325_.results.xlsx	2025-09-07 13:30:00	0.860683
3	457	20.2	0.0187294	f	+/+	20190325_.results.xlsx	2025-09-07 14:30:00	0.856847
3	457	20.2	0.0187294	f	+/+	20190325_.results.xlsx	2025-09-07 15:30:00	0.880507
3	457	20.2	0.0187294	f	+/+	20190325_.results.xlsx	2025-09-07 16:30:00	0.861286
3	457	20.2	0.0187294	f	+/+	20190325_.results.xlsx	2025-09-07 17:30:00	0.897111
3	457	20.2	0.0187294	f	+/+	20190325_.results.xlsx	2025-09-07 18:30:00	0.965094
3	457	20.2	0.0187294	f	+/+	20190325_.results.xlsx	2025-09-07 19:30:00	0.992159
3	457	20.2	0.0187294	f	+/+	20190325_.results.xlsx	2025-09-07 20:30:00	1.02675
3	457	20.2	0.0187294	f	+/+	20190325_.results.xlsx	2025-09-07 21:30:00	1.03314
3	457	20.2	0.0187294	f	+/+	20190325_.results.xlsx	2025-09-07 22:30:00	1.03489
3	457	20.2	0.0187294	f	+/+	20190325_.results.xlsx	2025-09-07 23:30:00	1.0393
4	453	17.7	0.0161619	f	+/T	20190325_.results.xlsx	2025-09-07 00:30:00	1.02526
4	453	17.7	0.0161619	f	+/T	20190325_.results.xlsx	2025-09-07 01:30:00	0.977003
4	453	17.7	0.0161619	f	+/T	20190325_.results.xlsx	2025-09-07 02:30:00	0.910661
4	453	17.7	0.0161619	f	+/T	20190325_.results.xlsx	2025-09-07 03:30:00	0.928364
4	453	17.7	0.0161619	f	+/T	20190325_.results.xlsx	2025-09-07 04:30:00	0.919504
4	453	17.7	0.0161619	f	+/T	20190325_.results.xlsx	2025-09-07 05:30:00	0.907531
4	453	17.7	0.0161619	f	+/T	20190325_.results.xlsx	2025-09-07 06:30:00	0.882961
4	453	17.7	0.0161619	f	+/T	20190325_.results.xlsx	2025-09-07 07:30:00	0.854235
4	453	17.7	0.0161619	f	+/T	20190325_.results.xlsx	2025-09-07 08:30:00	0.819084
4	453	17.7	0.0161619	f	+/T	20190325_.results.xlsx	2025-09-07 09:30:00	0.856862
4	453	17.7	0.0161619	f	+/T	20190325_.results.xlsx	2025-09-07 10:30:00	0.857396
4	453	17.7	0.0161619	f	+/T	20190325_.results.xlsx	2025-09-07 11:30:00	0.804004
4	453	17.7	0.0161619	f	+/T	20190325_.results.xlsx	2025-09-07 12:30:00	0.794402
4	453	17.7	0.0161619	f	+/T	20190325_.results.xlsx	2025-09-07 13:30:00	0.846555
4	453	17.7	0.0161619	f	+/T	20190325_.results.xlsx	2025-09-07 14:30:00	0.831039
4	453	17.7	0.0161619	f	+/T	20190325_.results.xlsx	2025-09-07 15:30:00	0.903243
4	453	17.7	0.0161619	f	+/T	20190325_.results.xlsx	2025-09-07 16:30:00	0.857929
4	453	17.7	0.0161619	f	+/T	20190325_.results.xlsx	2025-09-07 17:30:00	0.896632
4	453	17.7	0.0161619	f	+/T	20190325_.results.xlsx	2025-09-07 18:30:00	0.992762
4	453	17.7	0.0161619	f	+/T	20190325_.results.xlsx	2025-09-07 19:30:00	1.01845
4	453	17.7	0.0161619	f	+/T	20190325_.results.xlsx	2025-09-07 20:30:00	1.03044
4	453	17.7	0.0161619	f	+/T	20190325_.results.xlsx	2025-09-07 21:30:00	1.02632
4	453	17.7	0.0161619	f	+/T	20190325_.results.xlsx	2025-09-07 22:30:00	1.02628
4	453	17.7	0.0161619	f	+/T	20190325_.results.xlsx	2025-09-07 23:30:00	1.01362
5	454	18.5	0.0172605	f	+/T	20190325_.results.xlsx	2025-09-07 00:30:00	1.02105
5	454	18.5	0.0172605	f	+/T	20190325_.results.xlsx	2025-09-07 01:30:00	1.02424
5	454	18.5	0.0172605	f	+/T	20190325_.results.xlsx	2025-09-07 02:30:00	1.00612
5	454	18.5	0.0172605	f	+/T	20190325_.results.xlsx	2025-09-07 03:30:00	0.986209
5	454	18.5	0.0172605	f	+/T	20190325_.results.xlsx	2025-09-07 04:30:00	0.923573
5	454	18.5	0.0172605	f	+/T	20190325_.results.xlsx	2025-09-07 05:30:00	0.935922
5	454	18.5	0.0172605	f	+/T	20190325_.results.xlsx	2025-09-07 06:30:00	0.916394
5	454	18.5	0.0172605	f	+/T	20190325_.results.xlsx	2025-09-07 07:30:00	0.85202
5	454	18.5	0.0172605	f	+/T	20190325_.results.xlsx	2025-09-07 08:30:00	0.895591
5	454	18.5	0.0172605	f	+/T	20190325_.results.xlsx	2025-09-07 09:30:00	0.949073
5	454	18.5	0.0172605	f	+/T	20190325_.results.xlsx	2025-09-07 10:30:00	0.867034
5	454	18.5	0.0172605	f	+/T	20190325_.results.xlsx	2025-09-07 11:30:00	0.939926
5	454	18.5	0.0172605	f	+/T	20190325_.results.xlsx	2025-09-07 12:30:00	0.846928
5	454	18.5	0.0172605	f	+/T	20190325_.results.xlsx	2025-09-07 13:30:00	0.850615
5	454	18.5	0.0172605	f	+/T	20190325_.results.xlsx	2025-09-07 14:30:00	0.931312
5	454	18.5	0.0172605	f	+/T	20190325_.results.xlsx	2025-09-07 15:30:00	0.886428
5	454	18.5	0.0172605	f	+/T	20190325_.results.xlsx	2025-09-07 16:30:00	0.916111
5	454	18.5	0.0172605	f	+/T	20190325_.results.xlsx	2025-09-07 17:30:00	0.951532
5	454	18.5	0.0172605	f	+/T	20190325_.results.xlsx	2025-09-07 18:30:00	0.994769
5	454	18.5	0.0172605	f	+/T	20190325_.results.xlsx	2025-09-07 19:30:00	1.01881
5	454	18.5	0.0172605	f	+/T	20190325_.results.xlsx	2025-09-07 20:30:00	1.01727
5	454	18.5	0.0172605	f	+/T	20190325_.results.xlsx	2025-09-07 21:30:00	1.01377
5	454	18.5	0.0172605	f	+/T	20190325_.results.xlsx	2025-09-07 22:30:00	1.02918
5	454	18.5	0.0172605	f	+/T	20190325_.results.xlsx	2025-09-07 23:30:00	1.04595
7	476	21.4	0.0195831	m	+/+	20190325_.results.xlsx	2025-09-07 00:30:00	1.08694
7	476	21.4	0.0195831	m	+/+	20190325_.results.xlsx	2025-09-07 01:30:00	1.07699
7	476	21.4	0.0195831	m	+/+	20190325_.results.xlsx	2025-09-07 02:30:00	1.06832
7	476	21.4	0.0195831	m	+/+	20190325_.results.xlsx	2025-09-07 03:30:00	1.05718
7	476	21.4	0.0195831	m	+/+	20190325_.results.xlsx	2025-09-07 04:30:00	1.06632
7	476	21.4	0.0195831	m	+/+	20190325_.results.xlsx	2025-09-07 05:30:00	1.05191
7	476	21.4	0.0195831	m	+/+	20190325_.results.xlsx	2025-09-07 06:30:00	0.987371
7	476	21.4	0.0195831	m	+/+	20190325_.results.xlsx	2025-09-07 07:30:00	0.902039
7	476	21.4	0.0195831	m	+/+	20190325_.results.xlsx	2025-09-07 08:30:00	0.87567
7	476	21.4	0.0195831	m	+/+	20190325_.results.xlsx	2025-09-07 09:30:00	0.894284
7	476	21.4	0.0195831	m	+/+	20190325_.results.xlsx	2025-09-07 10:30:00	0.870816
7	476	21.4	0.0195831	m	+/+	20190325_.results.xlsx	2025-09-07 11:30:00	0.850892
7	476	21.4	0.0195831	m	+/+	20190325_.results.xlsx	2025-09-07 12:30:00	0.843152
7	476	21.4	0.0195831	m	+/+	20190325_.results.xlsx	2025-09-07 13:30:00	0.844765
7	476	21.4	0.0195831	m	+/+	20190325_.results.xlsx	2025-09-07 14:30:00	0.838715
7	476	21.4	0.0195831	m	+/+	20190325_.results.xlsx	2025-09-07 15:30:00	0.827693
7	476	21.4	0.0195831	m	+/+	20190325_.results.xlsx	2025-09-07 16:30:00	0.812693
7	476	21.4	0.0195831	m	+/+	20190325_.results.xlsx	2025-09-07 17:30:00	0.805645
7	476	21.4	0.0195831	m	+/+	20190325_.results.xlsx	2025-09-07 18:30:00	0.907971
7	476	21.4	0.0195831	m	+/+	20190325_.results.xlsx	2025-09-07 19:30:00	1.02066
7	476	21.4	0.0195831	m	+/+	20190325_.results.xlsx	2025-09-07 20:30:00	1.05062
7	476	21.4	0.0195831	m	+/+	20190325_.results.xlsx	2025-09-07 21:30:00	1.06404
7	476	21.4	0.0195831	m	+/+	20190325_.results.xlsx	2025-09-07 22:30:00	1.07425
7	476	21.4	0.0195831	m	+/+	20190325_.results.xlsx	2025-09-07 23:30:00	1.08487
8	477	28.7	0.0260252	m	+/+	20190325_.results.xlsx	2025-09-07 00:30:00	1.03326
8	477	28.7	0.0260252	m	+/+	20190325_.results.xlsx	2025-09-07 01:30:00	1.03321
8	477	28.7	0.0260252	m	+/+	20190325_.results.xlsx	2025-09-07 02:30:00	1.03809
8	477	28.7	0.0260252	m	+/+	20190325_.results.xlsx	2025-09-07 03:30:00	1.03658
8	477	28.7	0.0260252	m	+/+	20190325_.results.xlsx	2025-09-07 04:30:00	1.02365
8	477	28.7	0.0260252	m	+/+	20190325_.results.xlsx	2025-09-07 05:30:00	1.02309
8	477	28.7	0.0260252	m	+/+	20190325_.results.xlsx	2025-09-07 06:30:00	0.94245
8	477	28.7	0.0260252	m	+/+	20190325_.results.xlsx	2025-09-07 07:30:00	0.88311
8	477	28.7	0.0260252	m	+/+	20190325_.results.xlsx	2025-09-07 08:30:00	0.869345
8	477	28.7	0.0260252	m	+/+	20190325_.results.xlsx	2025-09-07 09:30:00	0.948114
8	477	28.7	0.0260252	m	+/+	20190325_.results.xlsx	2025-09-07 10:30:00	0.906253
8	477	28.7	0.0260252	m	+/+	20190325_.results.xlsx	2025-09-07 11:30:00	0.845043
8	477	28.7	0.0260252	m	+/+	20190325_.results.xlsx	2025-09-07 12:30:00	0.848653
8	477	28.7	0.0260252	m	+/+	20190325_.results.xlsx	2025-09-07 13:30:00	0.829488
8	477	28.7	0.0260252	m	+/+	20190325_.results.xlsx	2025-09-07 14:30:00	0.893572
8	477	28.7	0.0260252	m	+/+	20190325_.results.xlsx	2025-09-07 15:30:00	0.894984
8	477	28.7	0.0260252	m	+/+	20190325_.results.xlsx	2025-09-07 16:30:00	0.849848
8	477	28.7	0.0260252	m	+/+	20190325_.results.xlsx	2025-09-07 17:30:00	0.891364
8	477	28.7	0.0260252	m	+/+	20190325_.results.xlsx	2025-09-07 18:30:00	0.979864
8	477	28.7	0.0260252	m	+/+	20190325_.results.xlsx	2025-09-07 19:30:00	1.02007
8	477	28.7	0.0260252	m	+/+	20190325_.results.xlsx	2025-09-07 20:30:00	1.03036
8	477	28.7	0.0260252	m	+/+	20190325_.results.xlsx	2025-09-07 21:30:00	1.05181
8	477	28.7	0.0260252	m	+/+	20190325_.results.xlsx	2025-09-07 22:30:00	1.0477
8	477	28.7	0.0260252	m	+/+	20190325_.results.xlsx	2025-09-07 23:30:00	1.04675
9	452	24.5	0.0220133	m	+/+	20190325_.results.xlsx	2025-09-07 00:30:00	0.973395
9	452	24.5	0.0220133	m	+/+	20190325_.results.xlsx	2025-09-07 01:30:00	0.987277
9	452	24.5	0.0220133	m	+/+	20190325_.results.xlsx	2025-09-07 02:30:00	0.97915
9	452	24.5	0.0220133	m	+/+	20190325_.results.xlsx	2025-09-07 03:30:00	0.974543
9	452	24.5	0.0220133	m	+/+	20190325_.results.xlsx	2025-09-07 04:30:00	0.952492
9	452	24.5	0.0220133	m	+/+	20190325_.results.xlsx	2025-09-07 05:30:00	0.95007
9	452	24.5	0.0220133	m	+/+	20190325_.results.xlsx	2025-09-07 06:30:00	0.922734
9	452	24.5	0.0220133	m	+/+	20190325_.results.xlsx	2025-09-07 07:30:00	0.923795
9	452	24.5	0.0220133	m	+/+	20190325_.results.xlsx	2025-09-07 08:30:00	0.889827
9	452	24.5	0.0220133	m	+/+	20190325_.results.xlsx	2025-09-07 09:30:00	0.894407
9	452	24.5	0.0220133	m	+/+	20190325_.results.xlsx	2025-09-07 10:30:00	0.886155
9	452	24.5	0.0220133	m	+/+	20190325_.results.xlsx	2025-09-07 11:30:00	0.896054
9	452	24.5	0.0220133	m	+/+	20190325_.results.xlsx	2025-09-07 12:30:00	0.868649
9	452	24.5	0.0220133	m	+/+	20190325_.results.xlsx	2025-09-07 13:30:00	0.905554
9	452	24.5	0.0220133	m	+/+	20190325_.results.xlsx	2025-09-07 14:30:00	0.918983
9	452	24.5	0.0220133	m	+/+	20190325_.results.xlsx	2025-09-07 15:30:00	0.894576
9	452	24.5	0.0220133	m	+/+	20190325_.results.xlsx	2025-09-07 16:30:00	0.894847
9	452	24.5	0.0220133	m	+/+	20190325_.results.xlsx	2025-09-07 17:30:00	0.926371
9	452	24.5	0.0220133	m	+/+	20190325_.results.xlsx	2025-09-07 18:30:00	0.955761
9	452	24.5	0.0220133	m	+/+	20190325_.results.xlsx	2025-09-07 19:30:00	0.946395
9	452	24.5	0.0220133	m	+/+	20190325_.results.xlsx	2025-09-07 20:30:00	0.958157
9	452	24.5	0.0220133	m	+/+	20190325_.results.xlsx	2025-09-07 21:30:00	0.973688
9	452	24.5	0.0220133	m	+/+	20190325_.results.xlsx	2025-09-07 22:30:00	0.987109
9	452	24.5	0.0220133	m	+/+	20190325_.results.xlsx	2025-09-07 23:30:00	1.00376
10	460	24	0.0226608	m	+/T	20190325_.results.xlsx	2025-09-07 00:30:00	1.01537
10	460	24	0.0226608	m	+/T	20190325_.results.xlsx	2025-09-07 01:30:00	1.0123
10	460	24	0.0226608	m	+/T	20190325_.results.xlsx	2025-09-07 02:30:00	0.948633
10	460	24	0.0226608	m	+/T	20190325_.results.xlsx	2025-09-07 03:30:00	0.932181
10	460	24	0.0226608	m	+/T	20190325_.results.xlsx	2025-09-07 04:30:00	0.946498
10	460	24	0.0226608	m	+/T	20190325_.results.xlsx	2025-09-07 05:30:00	0.929844
10	460	24	0.0226608	m	+/T	20190325_.results.xlsx	2025-09-07 06:30:00	0.926084
10	460	24	0.0226608	m	+/T	20190325_.results.xlsx	2025-09-07 07:30:00	0.903936
10	460	24	0.0226608	m	+/T	20190325_.results.xlsx	2025-09-07 08:30:00	0.891216
10	460	24	0.0226608	m	+/T	20190325_.results.xlsx	2025-09-07 09:30:00	0.897365
10	460	24	0.0226608	m	+/T	20190325_.results.xlsx	2025-09-07 10:30:00	0.86588
10	460	24	0.0226608	m	+/T	20190325_.results.xlsx	2025-09-07 11:30:00	0.853887
10	460	24	0.0226608	m	+/T	20190325_.results.xlsx	2025-09-07 12:30:00	0.805643
10	460	24	0.0226608	m	+/T	20190325_.results.xlsx	2025-09-07 13:30:00	0.861861
10	460	24	0.0226608	m	+/T	20190325_.results.xlsx	2025-09-07 14:30:00	0.83029
10	460	24	0.0226608	m	+/T	20190325_.results.xlsx	2025-09-07 15:30:00	0.82581
10	460	24	0.0226608	m	+/T	20190325_.results.xlsx	2025-09-07 16:30:00	0.877672
10	460	24	0.0226608	m	+/T	20190325_.results.xlsx	2025-09-07 17:30:00	0.903045
10	460	24	0.0226608	m	+/T	20190325_.results.xlsx	2025-09-07 18:30:00	0.955704
10	460	24	0.0226608	m	+/T	20190325_.results.xlsx	2025-09-07 19:30:00	1.00348
10	460	24	0.0226608	m	+/T	20190325_.results.xlsx	2025-09-07 20:30:00	1.02343
10	460	24	0.0226608	m	+/T	20190325_.results.xlsx	2025-09-07 21:30:00	1.04009
10	460	24	0.0226608	m	+/T	20190325_.results.xlsx	2025-09-07 22:30:00	1.05398
10	460	24	0.0226608	m	+/T	20190325_.results.xlsx	2025-09-07 23:30:00	1.03678
11	451	24.9	0.0221261	m	+/T	20190325_.results.xlsx	2025-09-07 00:30:00	1.06621
11	451	24.9	0.0221261	m	+/T	20190325_.results.xlsx	2025-09-07 01:30:00	1.05846
11	451	24.9	0.0221261	m	+/T	20190325_.results.xlsx	2025-09-07 02:30:00	1.04052
11	451	24.9	0.0221261	m	+/T	20190325_.results.xlsx	2025-09-07 03:30:00	1.05865
11	451	24.9	0.0221261	m	+/T	20190325_.results.xlsx	2025-09-07 04:30:00	1.05129
11	451	24.9	0.0221261	m	+/T	20190325_.results.xlsx	2025-09-07 05:30:00	1.02125
11	451	24.9	0.0221261	m	+/T	20190325_.results.xlsx	2025-09-07 06:30:00	0.974476
11	451	24.9	0.0221261	m	+/T	20190325_.results.xlsx	2025-09-07 07:30:00	0.925894
11	451	24.9	0.0221261	m	+/T	20190325_.results.xlsx	2025-09-07 08:30:00	0.881899
11	451	24.9	0.0221261	m	+/T	20190325_.results.xlsx	2025-09-07 09:30:00	0.920083
11	451	24.9	0.0221261	m	+/T	20190325_.results.xlsx	2025-09-07 10:30:00	0.865349
11	451	24.9	0.0221261	m	+/T	20190325_.results.xlsx	2025-09-07 11:30:00	0.829064
11	451	24.9	0.0221261	m	+/T	20190325_.results.xlsx	2025-09-07 12:30:00	0.87658
11	451	24.9	0.0221261	m	+/T	20190325_.results.xlsx	2025-09-07 13:30:00	0.909503
11	451	24.9	0.0221261	m	+/T	20190325_.results.xlsx	2025-09-07 14:30:00	0.890345
11	451	24.9	0.0221261	m	+/T	20190325_.results.xlsx	2025-09-07 15:30:00	0.894821
11	451	24.9	0.0221261	m	+/T	20190325_.results.xlsx	2025-09-07 16:30:00	0.85047
11	451	24.9	0.0221261	m	+/T	20190325_.results.xlsx	2025-09-07 17:30:00	0.874512
11	451	24.9	0.0221261	m	+/T	20190325_.results.xlsx	2025-09-07 18:30:00	0.947575
11	451	24.9	0.0221261	m	+/T	20190325_.results.xlsx	2025-09-07 19:30:00	1.02832
11	451	24.9	0.0221261	m	+/T	20190325_.results.xlsx	2025-09-07 20:30:00	1.0472
11	451	24.9	0.0221261	m	+/T	20190325_.results.xlsx	2025-09-07 21:30:00	1.06377
11	451	24.9	0.0221261	m	+/T	20190325_.results.xlsx	2025-09-07 22:30:00	1.07743
11	451	24.9	0.0221261	m	+/T	20190325_.results.xlsx	2025-09-07 23:30:00	1.07006
1	479	29.7	0.0281823	m	+/+	20190328_.results.xlsx	2025-09-07 00:30:00	1.02822
1	479	29.7	0.0281823	m	+/+	20190328_.results.xlsx	2025-09-07 01:30:00	1.01638
1	479	29.7	0.0281823	m	+/+	20190328_.results.xlsx	2025-09-07 02:30:00	NA
1	479	29.7	0.0281823	m	+/+	20190328_.results.xlsx	2025-09-07 03:30:00	0.92643
1	479	29.7	0.0281823	m	+/+	20190328_.results.xlsx	2025-09-07 04:30:00	0.992405
1	479	29.7	0.0281823	m	+/+	20190328_.results.xlsx	2025-09-07 05:30:00	1.00486
1	479	29.7	0.0281823	m	+/+	20190328_.results.xlsx	2025-09-07 06:30:00	0.981237
1	479	29.7	0.0281823	m	+/+	20190328_.results.xlsx	2025-09-07 07:30:00	0.929964
1	479	29.7	0.0281823	m	+/+	20190328_.results.xlsx	2025-09-07 08:30:00	0.918869
1	479	29.7	0.0281823	m	+/+	20190328_.results.xlsx	2025-09-07 09:30:00	0.890339
1	479	29.7	0.0281823	m	+/+	20190328_.results.xlsx	2025-09-07 10:30:00	0.886964
1	479	29.7	0.0281823	m	+/+	20190328_.results.xlsx	2025-09-07 11:30:00	0.882794
1	479	29.7	0.0281823	m	+/+	20190328_.results.xlsx	2025-09-07 12:30:00	0.863381
1	479	29.7	0.0281823	m	+/+	20190328_.results.xlsx	2025-09-07 13:30:00	0.892379
1	479	29.7	0.0281823	m	+/+	20190328_.results.xlsx	2025-09-07 14:30:00	0.904748
1	479	29.7	0.0281823	m	+/+	20190328_.results.xlsx	2025-09-07 15:30:00	0.94008
1	479	29.7	0.0281823	m	+/+	20190328_.results.xlsx	2025-09-07 16:30:00	0.967031
1	479	29.7	0.0281823	m	+/+	20190328_.results.xlsx	2025-09-07 17:30:00	0.974081
1	479	29.7	0.0281823	m	+/+	20190328_.results.xlsx	2025-09-07 18:30:00	0.992156
1	479	29.7	0.0281823	m	+/+	20190328_.results.xlsx	2025-09-07 19:30:00	1.02015
1	479	29.7	0.0281823	m	+/+	20190328_.results.xlsx	2025-09-07 20:30:00	1.03746
1	479	29.7	0.0281823	m	+/+	20190328_.results.xlsx	2025-09-07 21:30:00	1.04015
1	479	29.7	0.0281823	m	+/+	20190328_.results.xlsx	2025-09-07 22:30:00	1.03626
1	479	29.7	0.0281823	m	+/+	20190328_.results.xlsx	2025-09-07 23:30:00	1.037
2	484	26	0.023075	m	+/+	20190328_.results.xlsx	2025-09-07 00:30:00	1.04723
2	484	26	0.023075	m	+/+	20190328_.results.xlsx	2025-09-07 01:30:00	1.03987
2	484	26	0.023075	m	+/+	20190328_.results.xlsx	2025-09-07 02:30:00	NA
2	484	26	0.023075	m	+/+	20190328_.results.xlsx	2025-09-07 03:30:00	0.958646
2	484	26	0.023075	m	+/+	20190328_.results.xlsx	2025-09-07 04:30:00	1.03073
2	484	26	0.023075	m	+/+	20190328_.results.xlsx	2025-09-07 05:30:00	1.03922
2	484	26	0.023075	m	+/+	20190328_.results.xlsx	2025-09-07 06:30:00	1.01416
2	484	26	0.023075	m	+/+	20190328_.results.xlsx	2025-09-07 07:30:00	0.957522
2	484	26	0.023075	m	+/+	20190328_.results.xlsx	2025-09-07 08:30:00	0.919005
2	484	26	0.023075	m	+/+	20190328_.results.xlsx	2025-09-07 09:30:00	0.910863
2	484	26	0.023075	m	+/+	20190328_.results.xlsx	2025-09-07 10:30:00	0.887823
2	484	26	0.023075	m	+/+	20190328_.results.xlsx	2025-09-07 11:30:00	0.847626
2	484	26	0.023075	m	+/+	20190328_.results.xlsx	2025-09-07 12:30:00	0.835972
2	484	26	0.023075	m	+/+	20190328_.results.xlsx	2025-09-07 13:30:00	0.850236
2	484	26	0.023075	m	+/+	20190328_.results.xlsx	2025-09-07 14:30:00	0.823002
2	484	26	0.023075	m	+/+	20190328_.results.xlsx	2025-09-07 15:30:00	0.849593
2	484	26	0.023075	m	+/+	20190328_.results.xlsx	2025-09-07 16:30:00	0.87677
2	484	26	0.023075	m	+/+	20190328_.results.xlsx	2025-09-07 17:30:00	0.861788
2	484	26	0.023075	m	+/+	20190328_.results.xlsx	2025-09-07 18:30:00	0.949292
2	484	26	0.023075	m	+/+	20190328_.results.xlsx	2025-09-07 19:30:00	1.01219
2	484	26	0.023075	m	+/+	20190328_.results.xlsx	2025-09-07 20:30:00	1.03705
2	484	26	0.023075	m	+/+	20190328_.results.xlsx	2025-09-07 21:30:00	1.051
2	484	26	0.023075	m	+/+	20190328_.results.xlsx	2025-09-07 22:30:00	1.04045
2	484	26	0.023075	m	+/+	20190328_.results.xlsx	2025-09-07 23:30:00	1.03546
3	462	24.2	0.0224116	m	+/+	20190328_.results.xlsx	2025-09-07 00:30:00	1.0418
3	462	24.2	0.0224116	m	+/+	20190328_.results.xlsx	2025-09-07 01:30:00	1.04301
3	462	24.2	0.0224116	m	+/+	20190328_.results.xlsx	2025-09-07 02:30:00	NA
3	462	24.2	0.0224116	m	+/+	20190328_.results.xlsx	2025-09-07 03:30:00	0.897487
3	462	24.2	0.0224116	m	+/+	20190328_.results.xlsx	2025-09-07 04:30:00	1.01479
3	462	24.2	0.0224116	m	+/+	20190328_.results.xlsx	2025-09-07 05:30:00	1.01531
3	462	24.2	0.0224116	m	+/+	20190328_.results.xlsx	2025-09-07 06:30:00	1.00513
3	462	24.2	0.0224116	m	+/+	20190328_.results.xlsx	2025-09-07 07:30:00	0.970655
3	462	24.2	0.0224116	m	+/+	20190328_.results.xlsx	2025-09-07 08:30:00	0.973319
3	462	24.2	0.0224116	m	+/+	20190328_.results.xlsx	2025-09-07 09:30:00	0.877293
3	462	24.2	0.0224116	m	+/+	20190328_.results.xlsx	2025-09-07 10:30:00	0.866844
3	462	24.2	0.0224116	m	+/+	20190328_.results.xlsx	2025-09-07 11:30:00	0.826999
3	462	24.2	0.0224116	m	+/+	20190328_.results.xlsx	2025-09-07 12:30:00	0.82095
3	462	24.2	0.0224116	m	+/+	20190328_.results.xlsx	2025-09-07 13:30:00	0.847879
3	462	24.2	0.0224116	m	+/+	20190328_.results.xlsx	2025-09-07 14:30:00	0.847986
3	462	24.2	0.0224116	m	+/+	20190328_.results.xlsx	2025-09-07 15:30:00	0.884295
3	462	24.2	0.0224116	m	+/+	20190328_.results.xlsx	2025-09-07 16:30:00	0.904343
3	462	24.2	0.0224116	m	+/+	20190328_.results.xlsx	2025-09-07 17:30:00	0.893747
3	462	24.2	0.0224116	m	+/+	20190328_.results.xlsx	2025-09-07 18:30:00	0.960974
3	462	24.2	0.0224116	m	+/+	20190328_.results.xlsx	2025-09-07 19:30:00	1.02188
3	462	24.2	0.0224116	m	+/+	20190328_.results.xlsx	2025-09-07 20:30:00	1.04985
3	462	24.2	0.0224116	m	+/+	20190328_.results.xlsx	2025-09-07 21:30:00	1.04625
3	462	24.2	0.0224116	m	+/+	20190328_.results.xlsx	2025-09-07 22:30:00	1.04859
3	462	24.2	0.0224116	m	+/+	20190328_.results.xlsx	2025-09-07 23:30:00	1.04978
4	489	20.7	0.0186631	f	+/T	20190328_.results.xlsx	2025-09-07 00:30:00	1.03287
4	489	20.7	0.0186631	f	+/T	20190328_.results.xlsx	2025-09-07 01:30:00	0.998489
4	489	20.7	0.0186631	f	+/T	20190328_.results.xlsx	2025-09-07 02:30:00	NA
4	489	20.7	0.0186631	f	+/T	20190328_.results.xlsx	2025-09-07 03:30:00	0.795394
4	489	20.7	0.0186631	f	+/T	20190328_.results.xlsx	2025-09-07 04:30:00	0.9572
4	489	20.7	0.0186631	f	+/T	20190328_.results.xlsx	2025-09-07 05:30:00	1.01213
4	489	20.7	0.0186631	f	+/T	20190328_.results.xlsx	2025-09-07 06:30:00	1.01556
4	489	20.7	0.0186631	f	+/T	20190328_.results.xlsx	2025-09-07 07:30:00	0.956962
4	489	20.7	0.0186631	f	+/T	20190328_.results.xlsx	2025-09-07 08:30:00	0.960753
4	489	20.7	0.0186631	f	+/T	20190328_.results.xlsx	2025-09-07 09:30:00	0.948615
4	489	20.7	0.0186631	f	+/T	20190328_.results.xlsx	2025-09-07 10:30:00	0.996341
4	489	20.7	0.0186631	f	+/T	20190328_.results.xlsx	2025-09-07 11:30:00	0.919942
4	489	20.7	0.0186631	f	+/T	20190328_.results.xlsx	2025-09-07 12:30:00	0.926323
4	489	20.7	0.0186631	f	+/T	20190328_.results.xlsx	2025-09-07 13:30:00	0.937763
4	489	20.7	0.0186631	f	+/T	20190328_.results.xlsx	2025-09-07 14:30:00	0.867227
4	489	20.7	0.0186631	f	+/T	20190328_.results.xlsx	2025-09-07 15:30:00	0.901051
4	489	20.7	0.0186631	f	+/T	20190328_.results.xlsx	2025-09-07 16:30:00	0.898149
4	489	20.7	0.0186631	f	+/T	20190328_.results.xlsx	2025-09-07 17:30:00	0.935857
4	489	20.7	0.0186631	f	+/T	20190328_.results.xlsx	2025-09-07 18:30:00	0.999283
4	489	20.7	0.0186631	f	+/T	20190328_.results.xlsx	2025-09-07 19:30:00	1.0385
4	489	20.7	0.0186631	f	+/T	20190328_.results.xlsx	2025-09-07 20:30:00	1.05438
4	489	20.7	0.0186631	f	+/T	20190328_.results.xlsx	2025-09-07 21:30:00	1.03911
4	489	20.7	0.0186631	f	+/T	20190328_.results.xlsx	2025-09-07 22:30:00	1.01691
4	489	20.7	0.0186631	f	+/T	20190328_.results.xlsx	2025-09-07 23:30:00	1.025
5	490	21.9	0.0204655	f	+/T	20190328_.results.xlsx	2025-09-07 00:30:00	1.01876
5	490	21.9	0.0204655	f	+/T	20190328_.results.xlsx	2025-09-07 01:30:00	0.976152
5	490	21.9	0.0204655	f	+/T	20190328_.results.xlsx	2025-09-07 02:30:00	NA
5	490	21.9	0.0204655	f	+/T	20190328_.results.xlsx	2025-09-07 03:30:00	0.899891
5	490	21.9	0.0204655	f	+/T	20190328_.results.xlsx	2025-09-07 04:30:00	0.933711
5	490	21.9	0.0204655	f	+/T	20190328_.results.xlsx	2025-09-07 05:30:00	0.916791
5	490	21.9	0.0204655	f	+/T	20190328_.results.xlsx	2025-09-07 06:30:00	0.944028
5	490	21.9	0.0204655	f	+/T	20190328_.results.xlsx	2025-09-07 07:30:00	0.842382
5	490	21.9	0.0204655	f	+/T	20190328_.results.xlsx	2025-09-07 08:30:00	0.890809
5	490	21.9	0.0204655	f	+/T	20190328_.results.xlsx	2025-09-07 09:30:00	0.853806
5	490	21.9	0.0204655	f	+/T	20190328_.results.xlsx	2025-09-07 10:30:00	0.888561
5	490	21.9	0.0204655	f	+/T	20190328_.results.xlsx	2025-09-07 11:30:00	0.829467
5	490	21.9	0.0204655	f	+/T	20190328_.results.xlsx	2025-09-07 12:30:00	0.827266
5	490	21.9	0.0204655	f	+/T	20190328_.results.xlsx	2025-09-07 13:30:00	0.888088
5	490	21.9	0.0204655	f	+/T	20190328_.results.xlsx	2025-09-07 14:30:00	0.893433
5	490	21.9	0.0204655	f	+/T	20190328_.results.xlsx	2025-09-07 15:30:00	0.873363
5	490	21.9	0.0204655	f	+/T	20190328_.results.xlsx	2025-09-07 16:30:00	0.878715
5	490	21.9	0.0204655	f	+/T	20190328_.results.xlsx	2025-09-07 17:30:00	0.929457
5	490	21.9	0.0204655	f	+/T	20190328_.results.xlsx	2025-09-07 18:30:00	0.918771
5	490	21.9	0.0204655	f	+/T	20190328_.results.xlsx	2025-09-07 19:30:00	0.99153
5	490	21.9	0.0204655	f	+/T	20190328_.results.xlsx	2025-09-07 20:30:00	1.01938
5	490	21.9	0.0204655	f	+/T	20190328_.results.xlsx	2025-09-07 21:30:00	1.03848
5	490	21.9	0.0204655	f	+/T	20190328_.results.xlsx	2025-09-07 22:30:00	1.03189
5	490	21.9	0.0204655	f	+/T	20190328_.results.xlsx	2025-09-07 23:30:00	1.03366
7	488	21	0.0195363	f	+/+	20190328_.results.xlsx	2025-09-07 00:30:00	1.03607
7	488	21	0.0195363	f	+/+	20190328_.results.xlsx	2025-09-07 01:30:00	0.99942
7	488	21	0.0195363	f	+/+	20190328_.results.xlsx	2025-09-07 02:30:00	NA
7	488	21	0.0195363	f	+/+	20190328_.results.xlsx	2025-09-07 03:30:00	1.15906
7	488	21	0.0195363	f	+/+	20190328_.results.xlsx	2025-09-07 04:30:00	0.980659
7	488	21	0.0195363	f	+/+	20190328_.results.xlsx	2025-09-07 05:30:00	0.955475
7	488	21	0.0195363	f	+/+	20190328_.results.xlsx	2025-09-07 06:30:00	0.917531
7	488	21	0.0195363	f	+/+	20190328_.results.xlsx	2025-09-07 07:30:00	0.849161
7	488	21	0.0195363	f	+/+	20190328_.results.xlsx	2025-09-07 08:30:00	0.816239
7	488	21	0.0195363	f	+/+	20190328_.results.xlsx	2025-09-07 09:30:00	0.813997
7	488	21	0.0195363	f	+/+	20190328_.results.xlsx	2025-09-07 10:30:00	0.82269
7	488	21	0.0195363	f	+/+	20190328_.results.xlsx	2025-09-07 11:30:00	0.86605
7	488	21	0.0195363	f	+/+	20190328_.results.xlsx	2025-09-07 12:30:00	0.89081
7	488	21	0.0195363	f	+/+	20190328_.results.xlsx	2025-09-07 13:30:00	0.917236
7	488	21	0.0195363	f	+/+	20190328_.results.xlsx	2025-09-07 14:30:00	0.847748
7	488	21	0.0195363	f	+/+	20190328_.results.xlsx	2025-09-07 15:30:00	0.80747
7	488	21	0.0195363	f	+/+	20190328_.results.xlsx	2025-09-07 16:30:00	0.813176
7	488	21	0.0195363	f	+/+	20190328_.results.xlsx	2025-09-07 17:30:00	0.84875
7	488	21	0.0195363	f	+/+	20190328_.results.xlsx	2025-09-07 18:30:00	0.935398
7	488	21	0.0195363	f	+/+	20190328_.results.xlsx	2025-09-07 19:30:00	1.00361
7	488	21	0.0195363	f	+/+	20190328_.results.xlsx	2025-09-07 20:30:00	1.04186
7	488	21	0.0195363	f	+/+	20190328_.results.xlsx	2025-09-07 21:30:00	1.0548
7	488	21	0.0195363	f	+/+	20190328_.results.xlsx	2025-09-07 22:30:00	1.04977
7	488	21	0.0195363	f	+/+	20190328_.results.xlsx	2025-09-07 23:30:00	1.05471
8	458	22	0.0198968	f	+/+	20190328_.results.xlsx	2025-09-07 00:30:00	0.982393
8	458	22	0.0198968	f	+/+	20190328_.results.xlsx	2025-09-07 01:30:00	0.959609
8	458	22	0.0198968	f	+/+	20190328_.results.xlsx	2025-09-07 02:30:00	NA
8	458	22	0.0198968	f	+/+	20190328_.results.xlsx	2025-09-07 03:30:00	0.981487
8	458	22	0.0198968	f	+/+	20190328_.results.xlsx	2025-09-07 04:30:00	0.924536
8	458	22	0.0198968	f	+/+	20190328_.results.xlsx	2025-09-07 05:30:00	0.886134
8	458	22	0.0198968	f	+/+	20190328_.results.xlsx	2025-09-07 06:30:00	0.886797
8	458	22	0.0198968	f	+/+	20190328_.results.xlsx	2025-09-07 07:30:00	0.834054
8	458	22	0.0198968	f	+/+	20190328_.results.xlsx	2025-09-07 08:30:00	0.83574
8	458	22	0.0198968	f	+/+	20190328_.results.xlsx	2025-09-07 09:30:00	0.803764
8	458	22	0.0198968	f	+/+	20190328_.results.xlsx	2025-09-07 10:30:00	0.815767
8	458	22	0.0198968	f	+/+	20190328_.results.xlsx	2025-09-07 11:30:00	0.795251
8	458	22	0.0198968	f	+/+	20190328_.results.xlsx	2025-09-07 12:30:00	0.838256
8	458	22	0.0198968	f	+/+	20190328_.results.xlsx	2025-09-07 13:30:00	0.799767
8	458	22	0.0198968	f	+/+	20190328_.results.xlsx	2025-09-07 14:30:00	0.841759
8	458	22	0.0198968	f	+/+	20190328_.results.xlsx	2025-09-07 15:30:00	0.868288
8	458	22	0.0198968	f	+/+	20190328_.results.xlsx	2025-09-07 16:30:00	0.872966
8	458	22	0.0198968	f	+/+	20190328_.results.xlsx	2025-09-07 17:30:00	0.94179
8	458	22	0.0198968	f	+/+	20190328_.results.xlsx	2025-09-07 18:30:00	0.993804
8	458	22	0.0198968	f	+/+	20190328_.results.xlsx	2025-09-07 19:30:00	1.01226
8	458	22	0.0198968	f	+/+	20190328_.results.xlsx	2025-09-07 20:30:00	1.01905
8	458	22	0.0198968	f	+/+	20190328_.results.xlsx	2025-09-07 21:30:00	1.02003
8	458	22	0.0198968	f	+/+	20190328_.results.xlsx	2025-09-07 22:30:00	1.0212
8	458	22	0.0198968	f	+/+	20190328_.results.xlsx	2025-09-07 23:30:00	1.01537
9	459	21.5	0.0194038	f	+/+	20190328_.results.xlsx	2025-09-07 00:30:00	1.00924
9	459	21.5	0.0194038	f	+/+	20190328_.results.xlsx	2025-09-07 01:30:00	0.998576
9	459	21.5	0.0194038	f	+/+	20190328_.results.xlsx	2025-09-07 02:30:00	NA
9	459	21.5	0.0194038	f	+/+	20190328_.results.xlsx	2025-09-07 03:30:00	1.003
9	459	21.5	0.0194038	f	+/+	20190328_.results.xlsx	2025-09-07 04:30:00	1.01432
9	459	21.5	0.0194038	f	+/+	20190328_.results.xlsx	2025-09-07 05:30:00	0.979184
9	459	21.5	0.0194038	f	+/+	20190328_.results.xlsx	2025-09-07 06:30:00	0.951732
9	459	21.5	0.0194038	f	+/+	20190328_.results.xlsx	2025-09-07 07:30:00	0.919673
9	459	21.5	0.0194038	f	+/+	20190328_.results.xlsx	2025-09-07 08:30:00	0.925218
9	459	21.5	0.0194038	f	+/+	20190328_.results.xlsx	2025-09-07 09:30:00	0.850018
9	459	21.5	0.0194038	f	+/+	20190328_.results.xlsx	2025-09-07 10:30:00	0.868118
9	459	21.5	0.0194038	f	+/+	20190328_.results.xlsx	2025-09-07 11:30:00	0.828518
9	459	21.5	0.0194038	f	+/+	20190328_.results.xlsx	2025-09-07 12:30:00	0.818297
9	459	21.5	0.0194038	f	+/+	20190328_.results.xlsx	2025-09-07 13:30:00	0.853025
9	459	21.5	0.0194038	f	+/+	20190328_.results.xlsx	2025-09-07 14:30:00	0.811224
9	459	21.5	0.0194038	f	+/+	20190328_.results.xlsx	2025-09-07 15:30:00	0.817126
9	459	21.5	0.0194038	f	+/+	20190328_.results.xlsx	2025-09-07 16:30:00	0.921195
9	459	21.5	0.0194038	f	+/+	20190328_.results.xlsx	2025-09-07 17:30:00	0.914966
9	459	21.5	0.0194038	f	+/+	20190328_.results.xlsx	2025-09-07 18:30:00	1.02282
9	459	21.5	0.0194038	f	+/+	20190328_.results.xlsx	2025-09-07 19:30:00	1.04123
9	459	21.5	0.0194038	f	+/+	20190328_.results.xlsx	2025-09-07 20:30:00	1.04894
9	459	21.5	0.0194038	f	+/+	20190328_.results.xlsx	2025-09-07 21:30:00	1.05611
9	459	21.5	0.0194038	f	+/+	20190328_.results.xlsx	2025-09-07 22:30:00	1.04269
9	459	21.5	0.0194038	f	+/+	20190328_.results.xlsx	2025-09-07 23:30:00	1.04481
10	483	24.4	0.0224578	m	+/T	20190328_.results.xlsx	2025-09-07 00:30:00	1.00603
10	483	24.4	0.0224578	m	+/T	20190328_.results.xlsx	2025-09-07 01:30:00	0.981701
10	483	24.4	0.0224578	m	+/T	20190328_.results.xlsx	2025-09-07 02:30:00	NA
10	483	24.4	0.0224578	m	+/T	20190328_.results.xlsx	2025-09-07 03:30:00	0.991758
10	483	24.4	0.0224578	m	+/T	20190328_.results.xlsx	2025-09-07 04:30:00	0.972969
10	483	24.4	0.0224578	m	+/T	20190328_.results.xlsx	2025-09-07 05:30:00	0.983079
10	483	24.4	0.0224578	m	+/T	20190328_.results.xlsx	2025-09-07 06:30:00	0.93006
10	483	24.4	0.0224578	m	+/T	20190328_.results.xlsx	2025-09-07 07:30:00	0.91797
10	483	24.4	0.0224578	m	+/T	20190328_.results.xlsx	2025-09-07 08:30:00	0.881888
10	483	24.4	0.0224578	m	+/T	20190328_.results.xlsx	2025-09-07 09:30:00	0.835158
10	483	24.4	0.0224578	m	+/T	20190328_.results.xlsx	2025-09-07 10:30:00	0.823395
10	483	24.4	0.0224578	m	+/T	20190328_.results.xlsx	2025-09-07 11:30:00	0.809246
10	483	24.4	0.0224578	m	+/T	20190328_.results.xlsx	2025-09-07 12:30:00	0.833848
10	483	24.4	0.0224578	m	+/T	20190328_.results.xlsx	2025-09-07 13:30:00	0.817672
10	483	24.4	0.0224578	m	+/T	20190328_.results.xlsx	2025-09-07 14:30:00	0.831878
10	483	24.4	0.0224578	m	+/T	20190328_.results.xlsx	2025-09-07 15:30:00	0.82348
10	483	24.4	0.0224578	m	+/T	20190328_.results.xlsx	2025-09-07 16:30:00	0.836692
10	483	24.4	0.0224578	m	+/T	20190328_.results.xlsx	2025-09-07 17:30:00	0.830889
10	483	24.4	0.0224578	m	+/T	20190328_.results.xlsx	2025-09-07 18:30:00	0.904245
10	483	24.4	0.0224578	m	+/T	20190328_.results.xlsx	2025-09-07 19:30:00	0.97693
10	483	24.4	0.0224578	m	+/T	20190328_.results.xlsx	2025-09-07 20:30:00	1.00819
10	483	24.4	0.0224578	m	+/T	20190328_.results.xlsx	2025-09-07 21:30:00	1.01707
10	483	24.4	0.0224578	m	+/T	20190328_.results.xlsx	2025-09-07 22:30:00	1.03127
10	483	24.4	0.0224578	m	+/T	20190328_.results.xlsx	2025-09-07 23:30:00	1.01833
11	463	25.1	0.0228987	m	+/T	20190328_.results.xlsx	2025-09-07 00:30:00	1.05011
11	463	25.1	0.0228987	m	+/T	20190328_.results.xlsx	2025-09-07 01:30:00	1.0358
11	463	25.1	0.0228987	m	+/T	20190328_.results.xlsx	2025-09-07 02:30:00	NA
11	463	25.1	0.0228987	m	+/T	20190328_.results.xlsx	2025-09-07 03:30:00	1.06674
11	463	25.1	0.0228987	m	+/T	20190328_.results.xlsx	2025-09-07 04:30:00	0.989906
11	463	25.1	0.0228987	m	+/T	20190328_.results.xlsx	2025-09-07 05:30:00	0.971293
11	463	25.1	0.0228987	m	+/T	20190328_.results.xlsx	2025-09-07 06:30:00	0.991506
11	463	25.1	0.0228987	m	+/T	20190328_.results.xlsx	2025-09-07 07:30:00	0.915776
11	463	25.1	0.0228987	m	+/T	20190328_.results.xlsx	2025-09-07 08:30:00	0.978501
11	463	25.1	0.0228987	m	+/T	20190328_.results.xlsx	2025-09-07 09:30:00	0.98199
11	463	25.1	0.0228987	m	+/T	20190328_.results.xlsx	2025-09-07 10:30:00	0.980197
11	463	25.1	0.0228987	m	+/T	20190328_.results.xlsx	2025-09-07 11:30:00	0.952588
11	463	25.1	0.0228987	m	+/T	20190328_.results.xlsx	2025-09-07 12:30:00	0.898345
11	463	25.1	0.0228987	m	+/T	20190328_.results.xlsx	2025-09-07 13:30:00	0.869142
11	463	25.1	0.0228987	m	+/T	20190328_.results.xlsx	2025-09-07 14:30:00	0.850758
11	463	25.1	0.0228987	m	+/T	20190328_.results.xlsx	2025-09-07 15:30:00	0.830716
11	463	25.1	0.0228987	m	+/T	20190328_.results.xlsx	2025-09-07 16:30:00	0.912178
11	463	25.1	0.0228987	m	+/T	20190328_.results.xlsx	2025-09-07 17:30:00	0.920211
11	463	25.1	0.0228987	m	+/T	20190328_.results.xlsx	2025-09-07 18:30:00	0.992319
11	463	25.1	0.0228987	m	+/T	20190328_.results.xlsx	2025-09-07 19:30:00	1.02982
11	463	25.1	0.0228987	m	+/T	20190328_.results.xlsx	2025-09-07 20:30:00	1.04294
11	463	25.1	0.0228987	m	+/T	20190328_.results.xlsx	2025-09-07 21:30:00	1.04743
11	463	25.1	0.0228987	m	+/T	20190328_.results.xlsx	2025-09-07 22:30:00	1.05364
11	463	25.1	0.0228987	m	+/T	20190328_.results.xlsx	2025-09-07 23:30:00	1.03738
12	478	26.2	0.0244525	m	+/T	20190328_.results.xlsx	2025-09-07 00:30:00	1.01171
12	478	26.2	0.0244525	m	+/T	20190328_.results.xlsx	2025-09-07 01:30:00	0.98967
12	478	26.2	0.0244525	m	+/T	20190328_.results.xlsx	2025-09-07 02:30:00	NA
12	478	26.2	0.0244525	m	+/T	20190328_.results.xlsx	2025-09-07 03:30:00	1.00968
12	478	26.2	0.0244525	m	+/T	20190328_.results.xlsx	2025-09-07 04:30:00	0.974942
12	478	26.2	0.0244525	m	+/T	20190328_.results.xlsx	2025-09-07 05:30:00	0.991446
12	478	26.2	0.0244525	m	+/T	20190328_.results.xlsx	2025-09-07 06:30:00	0.912278
12	478	26.2	0.0244525	m	+/T	20190328_.results.xlsx	2025-09-07 07:30:00	0.860558
12	478	26.2	0.0244525	m	+/T	20190328_.results.xlsx	2025-09-07 08:30:00	0.855055
12	478	26.2	0.0244525	m	+/T	20190328_.results.xlsx	2025-09-07 09:30:00	0.827052
12	478	26.2	0.0244525	m	+/T	20190328_.results.xlsx	2025-09-07 10:30:00	0.826864
12	478	26.2	0.0244525	m	+/T	20190328_.results.xlsx	2025-09-07 11:30:00	0.844974
12	478	26.2	0.0244525	m	+/T	20190328_.results.xlsx	2025-09-07 12:30:00	0.834733
12	478	26.2	0.0244525	m	+/T	20190328_.results.xlsx	2025-09-07 13:30:00	0.828202
12	478	26.2	0.0244525	m	+/T	20190328_.results.xlsx	2025-09-07 14:30:00	0.815151
12	478	26.2	0.0244525	m	+/T	20190328_.results.xlsx	2025-09-07 15:30:00	0.843255
12	478	26.2	0.0244525	m	+/T	20190328_.results.xlsx	2025-09-07 16:30:00	0.853879
12	478	26.2	0.0244525	m	+/T	20190328_.results.xlsx	2025-09-07 17:30:00	0.881757
12	478	26.2	0.0244525	m	+/T	20190328_.results.xlsx	2025-09-07 18:30:00	0.927504
12	478	26.2	0.0244525	m	+/T	20190328_.results.xlsx	2025-09-07 19:30:00	1.00881
12	478	26.2	0.0244525	m	+/T	20190328_.results.xlsx	2025-09-07 20:30:00	1.03368
12	478	26.2	0.0244525	m	+/T	20190328_.results.xlsx	2025-09-07 21:30:00	1.03822
12	478	26.2	0.0244525	m	+/T	20190328_.results.xlsx	2025-09-07 22:30:00	1.02739
12	478	26.2	0.0244525	m	+/T	20190328_.results.xlsx	2025-09-07 23:30:00	1.02332
1	449	28.3	0.0247993	f	+/+	20190725_.results.xlsx	2025-09-07 00:30:00	0.951192
1	449	28.3	0.0247993	f	+/+	20190725_.results.xlsx	2025-09-07 01:30:00	0.935702
1	449	28.3	0.0247993	f	+/+	20190725_.results.xlsx	2025-09-07 02:30:00	0.949371
1	449	28.3	0.0247993	f	+/+	20190725_.results.xlsx	2025-09-07 03:30:00	0.935602
1	449	28.3	0.0247993	f	+/+	20190725_.results.xlsx	2025-09-07 04:30:00	0.915875
1	449	28.3	0.0247993	f	+/+	20190725_.results.xlsx	2025-09-07 05:30:00	0.881431
1	449	28.3	0.0247993	f	+/+	20190725_.results.xlsx	2025-09-07 06:30:00	0.851467
1	449	28.3	0.0247993	f	+/+	20190725_.results.xlsx	2025-09-07 07:30:00	0.803527
1	449	28.3	0.0247993	f	+/+	20190725_.results.xlsx	2025-09-07 08:30:00	0.804049
1	449	28.3	0.0247993	f	+/+	20190725_.results.xlsx	2025-09-07 09:30:00	0.902802
1	449	28.3	0.0247993	f	+/+	20190725_.results.xlsx	2025-09-07 10:30:00	0.938564
1	449	28.3	0.0247993	f	+/+	20190725_.results.xlsx	2025-09-07 11:30:00	0.924839
1	449	28.3	0.0247993	f	+/+	20190725_.results.xlsx	2025-09-07 12:30:00	0.929317
1	449	28.3	0.0247993	f	+/+	20190725_.results.xlsx	2025-09-07 13:30:00	0.87702
1	449	28.3	0.0247993	f	+/+	20190725_.results.xlsx	2025-09-07 14:30:00	0.931671
1	449	28.3	0.0247993	f	+/+	20190725_.results.xlsx	2025-09-07 15:30:00	0.897367
1	449	28.3	0.0247993	f	+/+	20190725_.results.xlsx	2025-09-07 16:30:00	0.906953
1	449	28.3	0.0247993	f	+/+	20190725_.results.xlsx	2025-09-07 17:30:00	0.879756
1	449	28.3	0.0247993	f	+/+	20190725_.results.xlsx	2025-09-07 18:30:00	0.888309
1	449	28.3	0.0247993	f	+/+	20190725_.results.xlsx	2025-09-07 19:30:00	0.88949
1	449	28.3	0.0247993	f	+/+	20190725_.results.xlsx	2025-09-07 20:30:00	0.964957
1	449	28.3	0.0247993	f	+/+	20190725_.results.xlsx	2025-09-07 21:30:00	0.988731
1	449	28.3	0.0247993	f	+/+	20190725_.results.xlsx	2025-09-07 22:30:00	0.979986
1	449	28.3	0.0247993	f	+/+	20190725_.results.xlsx	2025-09-07 23:30:00	0.973091
2	456	29	0.023026	f	+/+	20190725_.results.xlsx	2025-09-07 00:30:00	1.00609
2	456	29	0.023026	f	+/+	20190725_.results.xlsx	2025-09-07 01:30:00	1.00349
2	456	29	0.023026	f	+/+	20190725_.results.xlsx	2025-09-07 02:30:00	0.989214
2	456	29	0.023026	f	+/+	20190725_.results.xlsx	2025-09-07 03:30:00	0.96034
2	456	29	0.023026	f	+/+	20190725_.results.xlsx	2025-09-07 04:30:00	0.954536
2	456	29	0.023026	f	+/+	20190725_.results.xlsx	2025-09-07 05:30:00	0.92684
2	456	29	0.023026	f	+/+	20190725_.results.xlsx	2025-09-07 06:30:00	0.91012
2	456	29	0.023026	f	+/+	20190725_.results.xlsx	2025-09-07 07:30:00	0.904159
2	456	29	0.023026	f	+/+	20190725_.results.xlsx	2025-09-07 08:30:00	0.899175
2	456	29	0.023026	f	+/+	20190725_.results.xlsx	2025-09-07 09:30:00	0.863615
2	456	29	0.023026	f	+/+	20190725_.results.xlsx	2025-09-07 10:30:00	0.85741
2	456	29	0.023026	f	+/+	20190725_.results.xlsx	2025-09-07 11:30:00	0.835722
2	456	29	0.023026	f	+/+	20190725_.results.xlsx	2025-09-07 12:30:00	0.85792
2	456	29	0.023026	f	+/+	20190725_.results.xlsx	2025-09-07 13:30:00	0.877252
2	456	29	0.023026	f	+/+	20190725_.results.xlsx	2025-09-07 14:30:00	0.885519
2	456	29	0.023026	f	+/+	20190725_.results.xlsx	2025-09-07 15:30:00	0.869007
2	456	29	0.023026	f	+/+	20190725_.results.xlsx	2025-09-07 16:30:00	0.89005
2	456	29	0.023026	f	+/+	20190725_.results.xlsx	2025-09-07 17:30:00	0.912423
2	456	29	0.023026	f	+/+	20190725_.results.xlsx	2025-09-07 18:30:00	0.929717
2	456	29	0.023026	f	+/+	20190725_.results.xlsx	2025-09-07 19:30:00	0.970365
2	456	29	0.023026	f	+/+	20190725_.results.xlsx	2025-09-07 20:30:00	0.998671
2	456	29	0.023026	f	+/+	20190725_.results.xlsx	2025-09-07 21:30:00	0.996467
2	456	29	0.023026	f	+/+	20190725_.results.xlsx	2025-09-07 22:30:00	1.00329
2	456	29	0.023026	f	+/+	20190725_.results.xlsx	2025-09-07 23:30:00	1.0044
3	457	26.3	0.0198144	f	+/+	20190725_.results.xlsx	2025-09-07 00:30:00	1.02979
3	457	26.3	0.0198144	f	+/+	20190725_.results.xlsx	2025-09-07 01:30:00	1.02184
3	457	26.3	0.0198144	f	+/+	20190725_.results.xlsx	2025-09-07 02:30:00	1.02613
3	457	26.3	0.0198144	f	+/+	20190725_.results.xlsx	2025-09-07 03:30:00	1.0179
3	457	26.3	0.0198144	f	+/+	20190725_.results.xlsx	2025-09-07 04:30:00	1.02553
3	457	26.3	0.0198144	f	+/+	20190725_.results.xlsx	2025-09-07 05:30:00	1.00777
3	457	26.3	0.0198144	f	+/+	20190725_.results.xlsx	2025-09-07 06:30:00	0.971141
3	457	26.3	0.0198144	f	+/+	20190725_.results.xlsx	2025-09-07 07:30:00	0.955203
3	457	26.3	0.0198144	f	+/+	20190725_.results.xlsx	2025-09-07 08:30:00	0.933987
3	457	26.3	0.0198144	f	+/+	20190725_.results.xlsx	2025-09-07 09:30:00	0.867591
3	457	26.3	0.0198144	f	+/+	20190725_.results.xlsx	2025-09-07 10:30:00	0.875012
3	457	26.3	0.0198144	f	+/+	20190725_.results.xlsx	2025-09-07 11:30:00	0.818709
3	457	26.3	0.0198144	f	+/+	20190725_.results.xlsx	2025-09-07 12:30:00	0.832545
3	457	26.3	0.0198144	f	+/+	20190725_.results.xlsx	2025-09-07 13:30:00	0.909691
3	457	26.3	0.0198144	f	+/+	20190725_.results.xlsx	2025-09-07 14:30:00	0.8999
3	457	26.3	0.0198144	f	+/+	20190725_.results.xlsx	2025-09-07 15:30:00	0.912661
3	457	26.3	0.0198144	f	+/+	20190725_.results.xlsx	2025-09-07 16:30:00	0.91308
3	457	26.3	0.0198144	f	+/+	20190725_.results.xlsx	2025-09-07 17:30:00	0.847779
3	457	26.3	0.0198144	f	+/+	20190725_.results.xlsx	2025-09-07 18:30:00	0.882694
3	457	26.3	0.0198144	f	+/+	20190725_.results.xlsx	2025-09-07 19:30:00	0.928026
3	457	26.3	0.0198144	f	+/+	20190725_.results.xlsx	2025-09-07 20:30:00	0.981448
3	457	26.3	0.0198144	f	+/+	20190725_.results.xlsx	2025-09-07 21:30:00	1.0181
3	457	26.3	0.0198144	f	+/+	20190725_.results.xlsx	2025-09-07 22:30:00	1.02168
3	457	26.3	0.0198144	f	+/+	20190725_.results.xlsx	2025-09-07 23:30:00	1.02035
4	453	26.4	0.0213655	f	+/T	20190725_.results.xlsx	2025-09-07 00:30:00	1.02279
4	453	26.4	0.0213655	f	+/T	20190725_.results.xlsx	2025-09-07 01:30:00	1.02994
4	453	26.4	0.0213655	f	+/T	20190725_.results.xlsx	2025-09-07 02:30:00	1.03638
4	453	26.4	0.0213655	f	+/T	20190725_.results.xlsx	2025-09-07 03:30:00	1.03701
4	453	26.4	0.0213655	f	+/T	20190725_.results.xlsx	2025-09-07 04:30:00	1.03645
4	453	26.4	0.0213655	f	+/T	20190725_.results.xlsx	2025-09-07 05:30:00	1.02534
4	453	26.4	0.0213655	f	+/T	20190725_.results.xlsx	2025-09-07 06:30:00	0.973534
4	453	26.4	0.0213655	f	+/T	20190725_.results.xlsx	2025-09-07 07:30:00	0.977554
4	453	26.4	0.0213655	f	+/T	20190725_.results.xlsx	2025-09-07 08:30:00	0.992483
4	453	26.4	0.0213655	f	+/T	20190725_.results.xlsx	2025-09-07 09:30:00	0.927775
4	453	26.4	0.0213655	f	+/T	20190725_.results.xlsx	2025-09-07 10:30:00	0.955703
4	453	26.4	0.0213655	f	+/T	20190725_.results.xlsx	2025-09-07 11:30:00	0.911064
4	453	26.4	0.0213655	f	+/T	20190725_.results.xlsx	2025-09-07 12:30:00	0.896709
4	453	26.4	0.0213655	f	+/T	20190725_.results.xlsx	2025-09-07 13:30:00	0.917545
4	453	26.4	0.0213655	f	+/T	20190725_.results.xlsx	2025-09-07 14:30:00	0.922012
4	453	26.4	0.0213655	f	+/T	20190725_.results.xlsx	2025-09-07 15:30:00	0.976516
4	453	26.4	0.0213655	f	+/T	20190725_.results.xlsx	2025-09-07 16:30:00	0.975094
4	453	26.4	0.0213655	f	+/T	20190725_.results.xlsx	2025-09-07 17:30:00	0.988847
4	453	26.4	0.0213655	f	+/T	20190725_.results.xlsx	2025-09-07 18:30:00	0.977738
4	453	26.4	0.0213655	f	+/T	20190725_.results.xlsx	2025-09-07 19:30:00	0.97973
4	453	26.4	0.0213655	f	+/T	20190725_.results.xlsx	2025-09-07 20:30:00	1.01506
4	453	26.4	0.0213655	f	+/T	20190725_.results.xlsx	2025-09-07 21:30:00	1.01595
4	453	26.4	0.0213655	f	+/T	20190725_.results.xlsx	2025-09-07 22:30:00	1.01103
4	453	26.4	0.0213655	f	+/T	20190725_.results.xlsx	2025-09-07 23:30:00	1.00353
5	454	27.3	0.0230303	f	+/T	20190725_.results.xlsx	2025-09-07 00:30:00	0.899061
5	454	27.3	0.0230303	f	+/T	20190725_.results.xlsx	2025-09-07 01:30:00	0.903555
5	454	27.3	0.0230303	f	+/T	20190725_.results.xlsx	2025-09-07 02:30:00	0.911747
5	454	27.3	0.0230303	f	+/T	20190725_.results.xlsx	2025-09-07 03:30:00	0.906678
5	454	27.3	0.0230303	f	+/T	20190725_.results.xlsx	2025-09-07 04:30:00	0.906532
5	454	27.3	0.0230303	f	+/T	20190725_.results.xlsx	2025-09-07 05:30:00	0.929282
5	454	27.3	0.0230303	f	+/T	20190725_.results.xlsx	2025-09-07 06:30:00	0.954842
5	454	27.3	0.0230303	f	+/T	20190725_.results.xlsx	2025-09-07 07:30:00	0.927369
5	454	27.3	0.0230303	f	+/T	20190725_.results.xlsx	2025-09-07 08:30:00	0.920309
5	454	27.3	0.0230303	f	+/T	20190725_.results.xlsx	2025-09-07 09:30:00	0.86139
5	454	27.3	0.0230303	f	+/T	20190725_.results.xlsx	2025-09-07 10:30:00	0.859282
5	454	27.3	0.0230303	f	+/T	20190725_.results.xlsx	2025-09-07 11:30:00	0.815409
5	454	27.3	0.0230303	f	+/T	20190725_.results.xlsx	2025-09-07 12:30:00	0.852303
5	454	27.3	0.0230303	f	+/T	20190725_.results.xlsx	2025-09-07 13:30:00	0.823217
5	454	27.3	0.0230303	f	+/T	20190725_.results.xlsx	2025-09-07 14:30:00	0.818843
5	454	27.3	0.0230303	f	+/T	20190725_.results.xlsx	2025-09-07 15:30:00	0.819008
5	454	27.3	0.0230303	f	+/T	20190725_.results.xlsx	2025-09-07 16:30:00	0.809027
5	454	27.3	0.0230303	f	+/T	20190725_.results.xlsx	2025-09-07 17:30:00	0.828018
5	454	27.3	0.0230303	f	+/T	20190725_.results.xlsx	2025-09-07 18:30:00	0.835952
5	454	27.3	0.0230303	f	+/T	20190725_.results.xlsx	2025-09-07 19:30:00	0.858821
5	454	27.3	0.0230303	f	+/T	20190725_.results.xlsx	2025-09-07 20:30:00	0.872133
5	454	27.3	0.0230303	f	+/T	20190725_.results.xlsx	2025-09-07 21:30:00	0.905091
5	454	27.3	0.0230303	f	+/T	20190725_.results.xlsx	2025-09-07 22:30:00	0.92559
5	454	27.3	0.0230303	f	+/T	20190725_.results.xlsx	2025-09-07 23:30:00	0.89986
6	474	27.5	0.0234878	f	+/T	20190725_.results.xlsx	2025-09-07 00:30:00	1.01246
6	474	27.5	0.0234878	f	+/T	20190725_.results.xlsx	2025-09-07 01:30:00	1.02065
6	474	27.5	0.0234878	f	+/T	20190725_.results.xlsx	2025-09-07 02:30:00	0.985906
6	474	27.5	0.0234878	f	+/T	20190725_.results.xlsx	2025-09-07 03:30:00	0.976401
6	474	27.5	0.0234878	f	+/T	20190725_.results.xlsx	2025-09-07 04:30:00	0.970081
6	474	27.5	0.0234878	f	+/T	20190725_.results.xlsx	2025-09-07 05:30:00	0.959772
6	474	27.5	0.0234878	f	+/T	20190725_.results.xlsx	2025-09-07 06:30:00	0.859553
6	474	27.5	0.0234878	f	+/T	20190725_.results.xlsx	2025-09-07 07:30:00	0.840894
6	474	27.5	0.0234878	f	+/T	20190725_.results.xlsx	2025-09-07 08:30:00	0.880318
6	474	27.5	0.0234878	f	+/T	20190725_.results.xlsx	2025-09-07 09:30:00	0.939446
6	474	27.5	0.0234878	f	+/T	20190725_.results.xlsx	2025-09-07 10:30:00	0.921329
6	474	27.5	0.0234878	f	+/T	20190725_.results.xlsx	2025-09-07 11:30:00	0.872832
6	474	27.5	0.0234878	f	+/T	20190725_.results.xlsx	2025-09-07 12:30:00	0.950236
6	474	27.5	0.0234878	f	+/T	20190725_.results.xlsx	2025-09-07 13:30:00	0.944446
6	474	27.5	0.0234878	f	+/T	20190725_.results.xlsx	2025-09-07 14:30:00	0.932074
6	474	27.5	0.0234878	f	+/T	20190725_.results.xlsx	2025-09-07 15:30:00	0.948852
6	474	27.5	0.0234878	f	+/T	20190725_.results.xlsx	2025-09-07 16:30:00	0.857666
6	474	27.5	0.0234878	f	+/T	20190725_.results.xlsx	2025-09-07 17:30:00	0.892879
6	474	27.5	0.0234878	f	+/T	20190725_.results.xlsx	2025-09-07 18:30:00	0.924176
6	474	27.5	0.0234878	f	+/T	20190725_.results.xlsx	2025-09-07 19:30:00	0.962193
6	474	27.5	0.0234878	f	+/T	20190725_.results.xlsx	2025-09-07 20:30:00	1.01245
6	474	27.5	0.0234878	f	+/T	20190725_.results.xlsx	2025-09-07 21:30:00	1.00126
6	474	27.5	0.0234878	f	+/T	20190725_.results.xlsx	2025-09-07 22:30:00	1.01143
6	474	27.5	0.0234878	f	+/T	20190725_.results.xlsx	2025-09-07 23:30:00	0.998473
7	450	36.9	0.0278595	m	+/+	20190725_.results.xlsx	2025-09-07 00:30:00	0.987927
7	450	36.9	0.0278595	m	+/+	20190725_.results.xlsx	2025-09-07 01:30:00	0.986088
7	450	36.9	0.0278595	m	+/+	20190725_.results.xlsx	2025-09-07 02:30:00	0.974183
7	450	36.9	0.0278595	m	+/+	20190725_.results.xlsx	2025-09-07 03:30:00	0.973272
7	450	36.9	0.0278595	m	+/+	20190725_.results.xlsx	2025-09-07 04:30:00	0.988018
7	450	36.9	0.0278595	m	+/+	20190725_.results.xlsx	2025-09-07 05:30:00	0.99406
7	450	36.9	0.0278595	m	+/+	20190725_.results.xlsx	2025-09-07 06:30:00	0.973813
7	450	36.9	0.0278595	m	+/+	20190725_.results.xlsx	2025-09-07 07:30:00	0.951619
7	450	36.9	0.0278595	m	+/+	20190725_.results.xlsx	2025-09-07 08:30:00	0.947927
7	450	36.9	0.0278595	m	+/+	20190725_.results.xlsx	2025-09-07 09:30:00	0.94459
7	450	36.9	0.0278595	m	+/+	20190725_.results.xlsx	2025-09-07 10:30:00	0.904905
7	450	36.9	0.0278595	m	+/+	20190725_.results.xlsx	2025-09-07 11:30:00	0.88994
7	450	36.9	0.0278595	m	+/+	20190725_.results.xlsx	2025-09-07 12:30:00	0.920464
7	450	36.9	0.0278595	m	+/+	20190725_.results.xlsx	2025-09-07 13:30:00	0.926985
7	450	36.9	0.0278595	m	+/+	20190725_.results.xlsx	2025-09-07 14:30:00	0.904103
7	450	36.9	0.0278595	m	+/+	20190725_.results.xlsx	2025-09-07 15:30:00	0.905999
7	450	36.9	0.0278595	m	+/+	20190725_.results.xlsx	2025-09-07 16:30:00	0.890061
7	450	36.9	0.0278595	m	+/+	20190725_.results.xlsx	2025-09-07 17:30:00	0.904291
7	450	36.9	0.0278595	m	+/+	20190725_.results.xlsx	2025-09-07 18:30:00	0.938923
7	450	36.9	0.0278595	m	+/+	20190725_.results.xlsx	2025-09-07 19:30:00	0.967153
7	450	36.9	0.0278595	m	+/+	20190725_.results.xlsx	2025-09-07 20:30:00	1.00165
7	450	36.9	0.0278595	m	+/+	20190725_.results.xlsx	2025-09-07 21:30:00	1.00487
7	450	36.9	0.0278595	m	+/+	20190725_.results.xlsx	2025-09-07 22:30:00	1.00905
7	450	36.9	0.0278595	m	+/+	20190725_.results.xlsx	2025-09-07 23:30:00	1.00234
8	452	34.5	0.027117	m	+/+	20190725_.results.xlsx	2025-09-07 00:30:00	0.993142
8	452	34.5	0.027117	m	+/+	20190725_.results.xlsx	2025-09-07 01:30:00	0.987926
8	452	34.5	0.027117	m	+/+	20190725_.results.xlsx	2025-09-07 02:30:00	1.00066
8	452	34.5	0.027117	m	+/+	20190725_.results.xlsx	2025-09-07 03:30:00	0.994257
8	452	34.5	0.027117	m	+/+	20190725_.results.xlsx	2025-09-07 04:30:00	0.987125
8	452	34.5	0.027117	m	+/+	20190725_.results.xlsx	2025-09-07 05:30:00	0.973922
8	452	34.5	0.027117	m	+/+	20190725_.results.xlsx	2025-09-07 06:30:00	0.963678
8	452	34.5	0.027117	m	+/+	20190725_.results.xlsx	2025-09-07 07:30:00	0.935901
8	452	34.5	0.027117	m	+/+	20190725_.results.xlsx	2025-09-07 08:30:00	0.944758
8	452	34.5	0.027117	m	+/+	20190725_.results.xlsx	2025-09-07 09:30:00	0.916437
8	452	34.5	0.027117	m	+/+	20190725_.results.xlsx	2025-09-07 10:30:00	0.91288
8	452	34.5	0.027117	m	+/+	20190725_.results.xlsx	2025-09-07 11:30:00	0.878513
8	452	34.5	0.027117	m	+/+	20190725_.results.xlsx	2025-09-07 12:30:00	0.862857
8	452	34.5	0.027117	m	+/+	20190725_.results.xlsx	2025-09-07 13:30:00	0.836856
8	452	34.5	0.027117	m	+/+	20190725_.results.xlsx	2025-09-07 14:30:00	0.86561
8	452	34.5	0.027117	m	+/+	20190725_.results.xlsx	2025-09-07 15:30:00	0.848574
8	452	34.5	0.027117	m	+/+	20190725_.results.xlsx	2025-09-07 16:30:00	0.834288
8	452	34.5	0.027117	m	+/+	20190725_.results.xlsx	2025-09-07 17:30:00	0.859627
8	452	34.5	0.027117	m	+/+	20190725_.results.xlsx	2025-09-07 18:30:00	0.884617
8	452	34.5	0.027117	m	+/+	20190725_.results.xlsx	2025-09-07 19:30:00	0.942065
8	452	34.5	0.027117	m	+/+	20190725_.results.xlsx	2025-09-07 20:30:00	0.98067
8	452	34.5	0.027117	m	+/+	20190725_.results.xlsx	2025-09-07 21:30:00	0.982362
8	452	34.5	0.027117	m	+/+	20190725_.results.xlsx	2025-09-07 22:30:00	0.991438
8	452	34.5	0.027117	m	+/+	20190725_.results.xlsx	2025-09-07 23:30:00	1.00465
9	462	30.5	0.0257939	m	+/+	20190725_.results.xlsx	2025-09-07 00:30:00	1.00014
9	462	30.5	0.0257939	m	+/+	20190725_.results.xlsx	2025-09-07 01:30:00	0.997718
9	462	30.5	0.0257939	m	+/+	20190725_.results.xlsx	2025-09-07 02:30:00	0.984178
9	462	30.5	0.0257939	m	+/+	20190725_.results.xlsx	2025-09-07 03:30:00	0.976304
9	462	30.5	0.0257939	m	+/+	20190725_.results.xlsx	2025-09-07 04:30:00	0.959576
9	462	30.5	0.0257939	m	+/+	20190725_.results.xlsx	2025-09-07 05:30:00	0.930132
9	462	30.5	0.0257939	m	+/+	20190725_.results.xlsx	2025-09-07 06:30:00	0.92425
9	462	30.5	0.0257939	m	+/+	20190725_.results.xlsx	2025-09-07 07:30:00	0.959898
9	462	30.5	0.0257939	m	+/+	20190725_.results.xlsx	2025-09-07 08:30:00	0.964719
9	462	30.5	0.0257939	m	+/+	20190725_.results.xlsx	2025-09-07 09:30:00	0.907434
9	462	30.5	0.0257939	m	+/+	20190725_.results.xlsx	2025-09-07 10:30:00	0.871491
9	462	30.5	0.0257939	m	+/+	20190725_.results.xlsx	2025-09-07 11:30:00	0.817477
9	462	30.5	0.0257939	m	+/+	20190725_.results.xlsx	2025-09-07 12:30:00	0.867771
9	462	30.5	0.0257939	m	+/+	20190725_.results.xlsx	2025-09-07 13:30:00	0.860272
9	462	30.5	0.0257939	m	+/+	20190725_.results.xlsx	2025-09-07 14:30:00	0.858792
9	462	30.5	0.0257939	m	+/+	20190725_.results.xlsx	2025-09-07 15:30:00	0.880706
9	462	30.5	0.0257939	m	+/+	20190725_.results.xlsx	2025-09-07 16:30:00	0.958229
9	462	30.5	0.0257939	m	+/+	20190725_.results.xlsx	2025-09-07 17:30:00	0.92436
9	462	30.5	0.0257939	m	+/+	20190725_.results.xlsx	2025-09-07 18:30:00	0.951945
9	462	30.5	0.0257939	m	+/+	20190725_.results.xlsx	2025-09-07 19:30:00	0.989838
9	462	30.5	0.0257939	m	+/+	20190725_.results.xlsx	2025-09-07 20:30:00	1.01591
9	462	30.5	0.0257939	m	+/+	20190725_.results.xlsx	2025-09-07 21:30:00	1.01042
9	462	30.5	0.0257939	m	+/+	20190725_.results.xlsx	2025-09-07 22:30:00	1.02937
9	462	30.5	0.0257939	m	+/+	20190725_.results.xlsx	2025-09-07 23:30:00	1.0067
10	446	36.9	0.0284647	m	+/T	20190725_.results.xlsx	2025-09-07 00:30:00	0.960701
10	446	36.9	0.0284647	m	+/T	20190725_.results.xlsx	2025-09-07 01:30:00	0.949067
10	446	36.9	0.0284647	m	+/T	20190725_.results.xlsx	2025-09-07 02:30:00	0.948056
10	446	36.9	0.0284647	m	+/T	20190725_.results.xlsx	2025-09-07 03:30:00	0.948267
10	446	36.9	0.0284647	m	+/T	20190725_.results.xlsx	2025-09-07 04:30:00	0.947418
10	446	36.9	0.0284647	m	+/T	20190725_.results.xlsx	2025-09-07 05:30:00	0.943684
10	446	36.9	0.0284647	m	+/T	20190725_.results.xlsx	2025-09-07 06:30:00	0.909755
10	446	36.9	0.0284647	m	+/T	20190725_.results.xlsx	2025-09-07 07:30:00	0.851832
10	446	36.9	0.0284647	m	+/T	20190725_.results.xlsx	2025-09-07 08:30:00	0.887379
10	446	36.9	0.0284647	m	+/T	20190725_.results.xlsx	2025-09-07 09:30:00	0.901802
10	446	36.9	0.0284647	m	+/T	20190725_.results.xlsx	2025-09-07 10:30:00	0.905142
10	446	36.9	0.0284647	m	+/T	20190725_.results.xlsx	2025-09-07 11:30:00	0.85531
10	446	36.9	0.0284647	m	+/T	20190725_.results.xlsx	2025-09-07 12:30:00	0.849069
10	446	36.9	0.0284647	m	+/T	20190725_.results.xlsx	2025-09-07 13:30:00	0.846794
10	446	36.9	0.0284647	m	+/T	20190725_.results.xlsx	2025-09-07 14:30:00	0.867553
10	446	36.9	0.0284647	m	+/T	20190725_.results.xlsx	2025-09-07 15:30:00	0.866436
10	446	36.9	0.0284647	m	+/T	20190725_.results.xlsx	2025-09-07 16:30:00	0.863592
10	446	36.9	0.0284647	m	+/T	20190725_.results.xlsx	2025-09-07 17:30:00	0.861808
10	446	36.9	0.0284647	m	+/T	20190725_.results.xlsx	2025-09-07 18:30:00	0.90068
10	446	36.9	0.0284647	m	+/T	20190725_.results.xlsx	2025-09-07 19:30:00	0.937265
10	446	36.9	0.0284647	m	+/T	20190725_.results.xlsx	2025-09-07 20:30:00	0.946569
10	446	36.9	0.0284647	m	+/T	20190725_.results.xlsx	2025-09-07 21:30:00	0.938258
10	446	36.9	0.0284647	m	+/T	20190725_.results.xlsx	2025-09-07 22:30:00	0.946428
10	446	36.9	0.0284647	m	+/T	20190725_.results.xlsx	2025-09-07 23:30:00	0.968026
11	447	39	0.0288756	m	+/T	20190725_.results.xlsx	2025-09-07 00:30:00	0.958696
11	447	39	0.0288756	m	+/T	20190725_.results.xlsx	2025-09-07 01:30:00	0.976038
11	447	39	0.0288756	m	+/T	20190725_.results.xlsx	2025-09-07 02:30:00	0.972235
11	447	39	0.0288756	m	+/T	20190725_.results.xlsx	2025-09-07 03:30:00	0.973997
11	447	39	0.0288756	m	+/T	20190725_.results.xlsx	2025-09-07 04:30:00	0.97652
11	447	39	0.0288756	m	+/T	20190725_.results.xlsx	2025-09-07 05:30:00	0.96367
11	447	39	0.0288756	m	+/T	20190725_.results.xlsx	2025-09-07 06:30:00	0.921126
11	447	39	0.0288756	m	+/T	20190725_.results.xlsx	2025-09-07 07:30:00	0.939409
11	447	39	0.0288756	m	+/T	20190725_.results.xlsx	2025-09-07 08:30:00	0.917482
11	447	39	0.0288756	m	+/T	20190725_.results.xlsx	2025-09-07 09:30:00	0.884844
11	447	39	0.0288756	m	+/T	20190725_.results.xlsx	2025-09-07 10:30:00	0.906615
11	447	39	0.0288756	m	+/T	20190725_.results.xlsx	2025-09-07 11:30:00	0.954793
11	447	39	0.0288756	m	+/T	20190725_.results.xlsx	2025-09-07 12:30:00	0.934816
11	447	39	0.0288756	m	+/T	20190725_.results.xlsx	2025-09-07 13:30:00	0.917672
11	447	39	0.0288756	m	+/T	20190725_.results.xlsx	2025-09-07 14:30:00	0.896363
11	447	39	0.0288756	m	+/T	20190725_.results.xlsx	2025-09-07 15:30:00	0.904997
11	447	39	0.0288756	m	+/T	20190725_.results.xlsx	2025-09-07 16:30:00	0.940658
11	447	39	0.0288756	m	+/T	20190725_.results.xlsx	2025-09-07 17:30:00	0.912928
11	447	39	0.0288756	m	+/T	20190725_.results.xlsx	2025-09-07 18:30:00	0.891259
11	447	39	0.0288756	m	+/T	20190725_.results.xlsx	2025-09-07 19:30:00	0.953504
11	447	39	0.0288756	m	+/T	20190725_.results.xlsx	2025-09-07 20:30:00	0.979474
11	447	39	0.0288756	m	+/T	20190725_.results.xlsx	2025-09-07 21:30:00	0.993275
11	447	39	0.0288756	m	+/T	20190725_.results.xlsx	2025-09-07 22:30:00	0.970466
11	447	39	0.0288756	m	+/T	20190725_.results.xlsx	2025-09-07 23:30:00	0.954702
12	451	35	0.026068	m	+/T	20190725_.results.xlsx	2025-09-07 00:30:00	0.997495
12	451	35	0.026068	m	+/T	20190725_.results.xlsx	2025-09-07 01:30:00	0.987235
12	451	35	0.026068	m	+/T	20190725_.results.xlsx	2025-09-07 02:30:00	0.997242
12	451	35	0.026068	m	+/T	20190725_.results.xlsx	2025-09-07 03:30:00	0.980452
12	451	35	0.026068	m	+/T	20190725_.results.xlsx	2025-09-07 04:30:00	0.976766
12	451	35	0.026068	m	+/T	20190725_.results.xlsx	2025-09-07 05:30:00	0.961013
12	451	35	0.026068	m	+/T	20190725_.results.xlsx	2025-09-07 06:30:00	0.938089
12	451	35	0.026068	m	+/T	20190725_.results.xlsx	2025-09-07 07:30:00	0.920497
12	451	35	0.026068	m	+/T	20190725_.results.xlsx	2025-09-07 08:30:00	0.888846
12	451	35	0.026068	m	+/T	20190725_.results.xlsx	2025-09-07 09:30:00	0.900001
12	451	35	0.026068	m	+/T	20190725_.results.xlsx	2025-09-07 10:30:00	0.858419
12	451	35	0.026068	m	+/T	20190725_.results.xlsx	2025-09-07 11:30:00	0.876671
12	451	35	0.026068	m	+/T	20190725_.results.xlsx	2025-09-07 12:30:00	0.875815
12	451	35	0.026068	m	+/T	20190725_.results.xlsx	2025-09-07 13:30:00	0.83821
12	451	35	0.026068	m	+/T	20190725_.results.xlsx	2025-09-07 14:30:00	0.803901
12	451	35	0.026068	m	+/T	20190725_.results.xlsx	2025-09-07 15:30:00	0.859028
12	451	35	0.026068	m	+/T	20190725_.results.xlsx	2025-09-07 16:30:00	0.836693
12	451	35	0.026068	m	+/T	20190725_.results.xlsx	2025-09-07 17:30:00	0.85864
12	451	35	0.026068	m	+/T	20190725_.results.xlsx	2025-09-07 18:30:00	0.864585
12	451	35	0.026068	m	+/T	20190725_.results.xlsx	2025-09-07 19:30:00	0.891485
12	451	35	0.026068	m	+/T	20190725_.results.xlsx	2025-09-07 20:30:00	0.94397
12	451	35	0.026068	m	+/T	20190725_.results.xlsx	2025-09-07 21:30:00	0.984888
12	451	35	0.026068	m	+/T	20190725_.results.xlsx	2025-09-07 22:30:00	0.987465
12	451	35	0.026068	m	+/T	20190725_.results.xlsx	2025-09-07 23:30:00	0.994621
1	460	33.5	0.0276341	m	+/T	20190729_.results.xlsx	2025-09-07 00:30:00	1.00561
1	460	33.5	0.0276341	m	+/T	20190729_.results.xlsx	2025-09-07 01:30:00	0.986518
1	460	33.5	0.0276341	m	+/T	20190729_.results.xlsx	2025-09-07 02:30:00	0.99362
1	460	33.5	0.0276341	m	+/T	20190729_.results.xlsx	2025-09-07 03:30:00	0.978103
1	460	33.5	0.0276341	m	+/T	20190729_.results.xlsx	2025-09-07 04:30:00	0.954374
1	460	33.5	0.0276341	m	+/T	20190729_.results.xlsx	2025-09-07 05:30:00	0.913364
1	460	33.5	0.0276341	m	+/T	20190729_.results.xlsx	2025-09-07 06:30:00	0.926838
1	460	33.5	0.0276341	m	+/T	20190729_.results.xlsx	2025-09-07 07:30:00	0.913856
1	460	33.5	0.0276341	m	+/T	20190729_.results.xlsx	2025-09-07 08:30:00	0.926409
1	460	33.5	0.0276341	m	+/T	20190729_.results.xlsx	2025-09-07 09:30:00	0.906776
1	460	33.5	0.0276341	m	+/T	20190729_.results.xlsx	2025-09-07 10:30:00	0.875468
1	460	33.5	0.0276341	m	+/T	20190729_.results.xlsx	2025-09-07 11:30:00	0.86425
1	460	33.5	0.0276341	m	+/T	20190729_.results.xlsx	2025-09-07 12:30:00	0.901433
1	460	33.5	0.0276341	m	+/T	20190729_.results.xlsx	2025-09-07 13:30:00	0.923227
1	460	33.5	0.0276341	m	+/T	20190729_.results.xlsx	2025-09-07 14:30:00	0.902979
1	460	33.5	0.0276341	m	+/T	20190729_.results.xlsx	2025-09-07 15:30:00	0.897256
1	460	33.5	0.0276341	m	+/T	20190729_.results.xlsx	2025-09-07 16:30:00	0.890584
1	460	33.5	0.0276341	m	+/T	20190729_.results.xlsx	2025-09-07 17:30:00	0.909627
1	460	33.5	0.0276341	m	+/T	20190729_.results.xlsx	2025-09-07 18:30:00	0.93902
1	460	33.5	0.0276341	m	+/T	20190729_.results.xlsx	2025-09-07 19:30:00	0.980009
1	460	33.5	0.0276341	m	+/T	20190729_.results.xlsx	2025-09-07 20:30:00	0.996171
1	460	33.5	0.0276341	m	+/T	20190729_.results.xlsx	2025-09-07 21:30:00	0.994125
1	460	33.5	0.0276341	m	+/T	20190729_.results.xlsx	2025-09-07 22:30:00	0.991592
1	460	33.5	0.0276341	m	+/T	20190729_.results.xlsx	2025-09-07 23:30:00	1.0026
2	463	30.9	0.0261939	m	+/T	20190729_.results.xlsx	2025-09-07 00:30:00	1.02887
2	463	30.9	0.0261939	m	+/T	20190729_.results.xlsx	2025-09-07 01:30:00	1.02135
2	463	30.9	0.0261939	m	+/T	20190729_.results.xlsx	2025-09-07 02:30:00	1.03036
2	463	30.9	0.0261939	m	+/T	20190729_.results.xlsx	2025-09-07 03:30:00	1.02197
2	463	30.9	0.0261939	m	+/T	20190729_.results.xlsx	2025-09-07 04:30:00	1.01773
2	463	30.9	0.0261939	m	+/T	20190729_.results.xlsx	2025-09-07 05:30:00	1.02105
2	463	30.9	0.0261939	m	+/T	20190729_.results.xlsx	2025-09-07 06:30:00	0.992324
2	463	30.9	0.0261939	m	+/T	20190729_.results.xlsx	2025-09-07 07:30:00	0.929699
2	463	30.9	0.0261939	m	+/T	20190729_.results.xlsx	2025-09-07 08:30:00	0.921893
2	463	30.9	0.0261939	m	+/T	20190729_.results.xlsx	2025-09-07 09:30:00	0.920645
2	463	30.9	0.0261939	m	+/T	20190729_.results.xlsx	2025-09-07 10:30:00	0.895244
2	463	30.9	0.0261939	m	+/T	20190729_.results.xlsx	2025-09-07 11:30:00	0.888963
2	463	30.9	0.0261939	m	+/T	20190729_.results.xlsx	2025-09-07 12:30:00	0.876121
2	463	30.9	0.0261939	m	+/T	20190729_.results.xlsx	2025-09-07 13:30:00	0.881918
2	463	30.9	0.0261939	m	+/T	20190729_.results.xlsx	2025-09-07 14:30:00	0.884991
2	463	30.9	0.0261939	m	+/T	20190729_.results.xlsx	2025-09-07 15:30:00	0.905107
2	463	30.9	0.0261939	m	+/T	20190729_.results.xlsx	2025-09-07 16:30:00	0.879847
2	463	30.9	0.0261939	m	+/T	20190729_.results.xlsx	2025-09-07 17:30:00	0.953947
2	463	30.9	0.0261939	m	+/T	20190729_.results.xlsx	2025-09-07 18:30:00	0.958736
2	463	30.9	0.0261939	m	+/T	20190729_.results.xlsx	2025-09-07 19:30:00	1.00427
2	463	30.9	0.0261939	m	+/T	20190729_.results.xlsx	2025-09-07 20:30:00	1.02671
2	463	30.9	0.0261939	m	+/T	20190729_.results.xlsx	2025-09-07 21:30:00	1.02086
2	463	30.9	0.0261939	m	+/T	20190729_.results.xlsx	2025-09-07 22:30:00	1.02132
2	463	30.9	0.0261939	m	+/T	20190729_.results.xlsx	2025-09-07 23:30:00	1.02719
3	469	30.8	0.0266112	m	+/T	20190729_.results.xlsx	2025-09-07 00:30:00	1.04119
3	469	30.8	0.0266112	m	+/T	20190729_.results.xlsx	2025-09-07 01:30:00	1.04984
3	469	30.8	0.0266112	m	+/T	20190729_.results.xlsx	2025-09-07 02:30:00	1.05035
3	469	30.8	0.0266112	m	+/T	20190729_.results.xlsx	2025-09-07 03:30:00	1.05497
3	469	30.8	0.0266112	m	+/T	20190729_.results.xlsx	2025-09-07 04:30:00	1.04049
3	469	30.8	0.0266112	m	+/T	20190729_.results.xlsx	2025-09-07 05:30:00	1.04024
3	469	30.8	0.0266112	m	+/T	20190729_.results.xlsx	2025-09-07 06:30:00	1.015
3	469	30.8	0.0266112	m	+/T	20190729_.results.xlsx	2025-09-07 07:30:00	0.988757
3	469	30.8	0.0266112	m	+/T	20190729_.results.xlsx	2025-09-07 08:30:00	0.951242
3	469	30.8	0.0266112	m	+/T	20190729_.results.xlsx	2025-09-07 09:30:00	0.941626
3	469	30.8	0.0266112	m	+/T	20190729_.results.xlsx	2025-09-07 10:30:00	0.917959
3	469	30.8	0.0266112	m	+/T	20190729_.results.xlsx	2025-09-07 11:30:00	0.931639
3	469	30.8	0.0266112	m	+/T	20190729_.results.xlsx	2025-09-07 12:30:00	0.908032
3	469	30.8	0.0266112	m	+/T	20190729_.results.xlsx	2025-09-07 13:30:00	0.933558
3	469	30.8	0.0266112	m	+/T	20190729_.results.xlsx	2025-09-07 14:30:00	0.954597
3	469	30.8	0.0266112	m	+/T	20190729_.results.xlsx	2025-09-07 15:30:00	0.953757
3	469	30.8	0.0266112	m	+/T	20190729_.results.xlsx	2025-09-07 16:30:00	0.952867
3	469	30.8	0.0266112	m	+/T	20190729_.results.xlsx	2025-09-07 17:30:00	0.969572
3	469	30.8	0.0266112	m	+/T	20190729_.results.xlsx	2025-09-07 18:30:00	0.996858
3	469	30.8	0.0266112	m	+/T	20190729_.results.xlsx	2025-09-07 19:30:00	1.00463
3	469	30.8	0.0266112	m	+/T	20190729_.results.xlsx	2025-09-07 20:30:00	1.04559
3	469	30.8	0.0266112	m	+/T	20190729_.results.xlsx	2025-09-07 21:30:00	1.03804
3	469	30.8	0.0266112	m	+/T	20190729_.results.xlsx	2025-09-07 22:30:00	1.04659
3	469	30.8	0.0266112	m	+/T	20190729_.results.xlsx	2025-09-07 23:30:00	1.04525
4	467	33.8	0.030251	m	+/+	20190729_.results.xlsx	2025-09-07 00:30:00	1.07804
4	467	33.8	0.030251	m	+/+	20190729_.results.xlsx	2025-09-07 01:30:00	1.07913
4	467	33.8	0.030251	m	+/+	20190729_.results.xlsx	2025-09-07 02:30:00	1.07667
4	467	33.8	0.030251	m	+/+	20190729_.results.xlsx	2025-09-07 03:30:00	1.06293
4	467	33.8	0.030251	m	+/+	20190729_.results.xlsx	2025-09-07 04:30:00	1.03509
4	467	33.8	0.030251	m	+/+	20190729_.results.xlsx	2025-09-07 05:30:00	1.04733
4	467	33.8	0.030251	m	+/+	20190729_.results.xlsx	2025-09-07 06:30:00	1.01525
4	467	33.8	0.030251	m	+/+	20190729_.results.xlsx	2025-09-07 07:30:00	1.00067
4	467	33.8	0.030251	m	+/+	20190729_.results.xlsx	2025-09-07 08:30:00	0.958361
4	467	33.8	0.030251	m	+/+	20190729_.results.xlsx	2025-09-07 09:30:00	0.937631
4	467	33.8	0.030251	m	+/+	20190729_.results.xlsx	2025-09-07 10:30:00	0.916467
4	467	33.8	0.030251	m	+/+	20190729_.results.xlsx	2025-09-07 11:30:00	0.882151
4	467	33.8	0.030251	m	+/+	20190729_.results.xlsx	2025-09-07 12:30:00	0.847496
4	467	33.8	0.030251	m	+/+	20190729_.results.xlsx	2025-09-07 13:30:00	0.845101
4	467	33.8	0.030251	m	+/+	20190729_.results.xlsx	2025-09-07 14:30:00	0.82783
4	467	33.8	0.030251	m	+/+	20190729_.results.xlsx	2025-09-07 15:30:00	0.815767
4	467	33.8	0.030251	m	+/+	20190729_.results.xlsx	2025-09-07 16:30:00	0.911414
4	467	33.8	0.030251	m	+/+	20190729_.results.xlsx	2025-09-07 17:30:00	0.965661
4	467	33.8	0.030251	m	+/+	20190729_.results.xlsx	2025-09-07 18:30:00	0.952229
4	467	33.8	0.030251	m	+/+	20190729_.results.xlsx	2025-09-07 19:30:00	1.02968
4	467	33.8	0.030251	m	+/+	20190729_.results.xlsx	2025-09-07 20:30:00	1.05799
4	467	33.8	0.030251	m	+/+	20190729_.results.xlsx	2025-09-07 21:30:00	1.067
4	467	33.8	0.030251	m	+/+	20190729_.results.xlsx	2025-09-07 22:30:00	1.07398
4	467	33.8	0.030251	m	+/+	20190729_.results.xlsx	2025-09-07 23:30:00	1.07141
5	468	33.5	0.0300126	m	+/+	20190729_.results.xlsx	2025-09-07 00:30:00	1.05598
5	468	33.5	0.0300126	m	+/+	20190729_.results.xlsx	2025-09-07 01:30:00	1.06167
5	468	33.5	0.0300126	m	+/+	20190729_.results.xlsx	2025-09-07 02:30:00	1.04828
5	468	33.5	0.0300126	m	+/+	20190729_.results.xlsx	2025-09-07 03:30:00	1.04009
5	468	33.5	0.0300126	m	+/+	20190729_.results.xlsx	2025-09-07 04:30:00	1.04819
5	468	33.5	0.0300126	m	+/+	20190729_.results.xlsx	2025-09-07 05:30:00	1.0275
5	468	33.5	0.0300126	m	+/+	20190729_.results.xlsx	2025-09-07 06:30:00	1.0298
5	468	33.5	0.0300126	m	+/+	20190729_.results.xlsx	2025-09-07 07:30:00	0.996572
5	468	33.5	0.0300126	m	+/+	20190729_.results.xlsx	2025-09-07 08:30:00	0.994341
5	468	33.5	0.0300126	m	+/+	20190729_.results.xlsx	2025-09-07 09:30:00	0.947639
5	468	33.5	0.0300126	m	+/+	20190729_.results.xlsx	2025-09-07 10:30:00	0.926014
5	468	33.5	0.0300126	m	+/+	20190729_.results.xlsx	2025-09-07 11:30:00	0.852032
5	468	33.5	0.0300126	m	+/+	20190729_.results.xlsx	2025-09-07 12:30:00	0.877888
5	468	33.5	0.0300126	m	+/+	20190729_.results.xlsx	2025-09-07 13:30:00	0.878975
5	468	33.5	0.0300126	m	+/+	20190729_.results.xlsx	2025-09-07 14:30:00	0.90804
5	468	33.5	0.0300126	m	+/+	20190729_.results.xlsx	2025-09-07 15:30:00	0.916302
5	468	33.5	0.0300126	m	+/+	20190729_.results.xlsx	2025-09-07 16:30:00	0.948802
5	468	33.5	0.0300126	m	+/+	20190729_.results.xlsx	2025-09-07 17:30:00	0.933017
5	468	33.5	0.0300126	m	+/+	20190729_.results.xlsx	2025-09-07 18:30:00	0.982115
5	468	33.5	0.0300126	m	+/+	20190729_.results.xlsx	2025-09-07 19:30:00	1.02182
5	468	33.5	0.0300126	m	+/+	20190729_.results.xlsx	2025-09-07 20:30:00	1.04336
5	468	33.5	0.0300126	m	+/+	20190729_.results.xlsx	2025-09-07 21:30:00	1.05768
5	468	33.5	0.0300126	m	+/+	20190729_.results.xlsx	2025-09-07 22:30:00	1.05073
5	468	33.5	0.0300126	m	+/+	20190729_.results.xlsx	2025-09-07 23:30:00	1.06735
6	476	27.7	0.0240187	m	+/+	20190729_.results.xlsx	2025-09-07 00:30:00	1.03277
6	476	27.7	0.0240187	m	+/+	20190729_.results.xlsx	2025-09-07 01:30:00	1.02987
6	476	27.7	0.0240187	m	+/+	20190729_.results.xlsx	2025-09-07 02:30:00	1.01621
6	476	27.7	0.0240187	m	+/+	20190729_.results.xlsx	2025-09-07 03:30:00	1.02121
6	476	27.7	0.0240187	m	+/+	20190729_.results.xlsx	2025-09-07 04:30:00	1.01112
6	476	27.7	0.0240187	m	+/+	20190729_.results.xlsx	2025-09-07 05:30:00	1.00329
6	476	27.7	0.0240187	m	+/+	20190729_.results.xlsx	2025-09-07 06:30:00	0.949056
6	476	27.7	0.0240187	m	+/+	20190729_.results.xlsx	2025-09-07 07:30:00	0.907538
6	476	27.7	0.0240187	m	+/+	20190729_.results.xlsx	2025-09-07 08:30:00	0.958363
6	476	27.7	0.0240187	m	+/+	20190729_.results.xlsx	2025-09-07 09:30:00	0.885982
6	476	27.7	0.0240187	m	+/+	20190729_.results.xlsx	2025-09-07 10:30:00	0.852468
6	476	27.7	0.0240187	m	+/+	20190729_.results.xlsx	2025-09-07 11:30:00	0.840972
6	476	27.7	0.0240187	m	+/+	20190729_.results.xlsx	2025-09-07 12:30:00	0.811948
6	476	27.7	0.0240187	m	+/+	20190729_.results.xlsx	2025-09-07 13:30:00	0.84448
6	476	27.7	0.0240187	m	+/+	20190729_.results.xlsx	2025-09-07 14:30:00	0.851243
6	476	27.7	0.0240187	m	+/+	20190729_.results.xlsx	2025-09-07 15:30:00	0.880604
6	476	27.7	0.0240187	m	+/+	20190729_.results.xlsx	2025-09-07 16:30:00	0.846757
6	476	27.7	0.0240187	m	+/+	20190729_.results.xlsx	2025-09-07 17:30:00	0.823647
6	476	27.7	0.0240187	m	+/+	20190729_.results.xlsx	2025-09-07 18:30:00	0.890044
6	476	27.7	0.0240187	m	+/+	20190729_.results.xlsx	2025-09-07 19:30:00	0.973497
6	476	27.7	0.0240187	m	+/+	20190729_.results.xlsx	2025-09-07 20:30:00	1.01212
6	476	27.7	0.0240187	m	+/+	20190729_.results.xlsx	2025-09-07 21:30:00	1.01455
6	476	27.7	0.0240187	m	+/+	20190729_.results.xlsx	2025-09-07 22:30:00	1.02453
6	476	27.7	0.0240187	m	+/+	20190729_.results.xlsx	2025-09-07 23:30:00	1.02671
8	481	29.4	0.0230055	f	+/T	20190729_.results.xlsx	2025-09-07 00:30:00	1.01433
8	481	29.4	0.0230055	f	+/T	20190729_.results.xlsx	2025-09-07 01:30:00	0.977037
8	481	29.4	0.0230055	f	+/T	20190729_.results.xlsx	2025-09-07 02:30:00	1.00166
8	481	29.4	0.0230055	f	+/T	20190729_.results.xlsx	2025-09-07 03:30:00	0.998786
8	481	29.4	0.0230055	f	+/T	20190729_.results.xlsx	2025-09-07 04:30:00	1.00386
8	481	29.4	0.0230055	f	+/T	20190729_.results.xlsx	2025-09-07 05:30:00	0.998567
8	481	29.4	0.0230055	f	+/T	20190729_.results.xlsx	2025-09-07 06:30:00	0.976049
8	481	29.4	0.0230055	f	+/T	20190729_.results.xlsx	2025-09-07 07:30:00	0.968229
8	481	29.4	0.0230055	f	+/T	20190729_.results.xlsx	2025-09-07 08:30:00	0.941205
8	481	29.4	0.0230055	f	+/T	20190729_.results.xlsx	2025-09-07 09:30:00	0.946397
8	481	29.4	0.0230055	f	+/T	20190729_.results.xlsx	2025-09-07 10:30:00	0.963159
8	481	29.4	0.0230055	f	+/T	20190729_.results.xlsx	2025-09-07 11:30:00	0.899239
8	481	29.4	0.0230055	f	+/T	20190729_.results.xlsx	2025-09-07 12:30:00	0.889867
8	481	29.4	0.0230055	f	+/T	20190729_.results.xlsx	2025-09-07 13:30:00	0.880129
8	481	29.4	0.0230055	f	+/T	20190729_.results.xlsx	2025-09-07 14:30:00	0.879959
8	481	29.4	0.0230055	f	+/T	20190729_.results.xlsx	2025-09-07 15:30:00	0.936195
8	481	29.4	0.0230055	f	+/T	20190729_.results.xlsx	2025-09-07 16:30:00	0.928491
8	481	29.4	0.0230055	f	+/T	20190729_.results.xlsx	2025-09-07 17:30:00	0.869974
8	481	29.4	0.0230055	f	+/T	20190729_.results.xlsx	2025-09-07 18:30:00	0.930384
8	481	29.4	0.0230055	f	+/T	20190729_.results.xlsx	2025-09-07 19:30:00	0.977184
8	481	29.4	0.0230055	f	+/T	20190729_.results.xlsx	2025-09-07 20:30:00	1.00755
8	481	29.4	0.0230055	f	+/T	20190729_.results.xlsx	2025-09-07 21:30:00	1.0223
8	481	29.4	0.0230055	f	+/T	20190729_.results.xlsx	2025-09-07 22:30:00	1.01497
8	481	29.4	0.0230055	f	+/T	20190729_.results.xlsx	2025-09-07 23:30:00	1.00892
9	486	28.6	0.0235378	f	+/T	20190729_.results.xlsx	2025-09-07 00:30:00	0.98231
9	486	28.6	0.0235378	f	+/T	20190729_.results.xlsx	2025-09-07 01:30:00	0.988204
9	486	28.6	0.0235378	f	+/T	20190729_.results.xlsx	2025-09-07 02:30:00	0.986956
9	486	28.6	0.0235378	f	+/T	20190729_.results.xlsx	2025-09-07 03:30:00	0.988271
9	486	28.6	0.0235378	f	+/T	20190729_.results.xlsx	2025-09-07 04:30:00	0.980071
9	486	28.6	0.0235378	f	+/T	20190729_.results.xlsx	2025-09-07 05:30:00	0.976443
9	486	28.6	0.0235378	f	+/T	20190729_.results.xlsx	2025-09-07 06:30:00	0.950978
9	486	28.6	0.0235378	f	+/T	20190729_.results.xlsx	2025-09-07 07:30:00	0.896238
9	486	28.6	0.0235378	f	+/T	20190729_.results.xlsx	2025-09-07 08:30:00	0.897966
9	486	28.6	0.0235378	f	+/T	20190729_.results.xlsx	2025-09-07 09:30:00	0.849609
9	486	28.6	0.0235378	f	+/T	20190729_.results.xlsx	2025-09-07 10:30:00	0.84026
9	486	28.6	0.0235378	f	+/T	20190729_.results.xlsx	2025-09-07 11:30:00	0.837522
9	486	28.6	0.0235378	f	+/T	20190729_.results.xlsx	2025-09-07 12:30:00	0.854437
9	486	28.6	0.0235378	f	+/T	20190729_.results.xlsx	2025-09-07 13:30:00	0.854181
9	486	28.6	0.0235378	f	+/T	20190729_.results.xlsx	2025-09-07 14:30:00	0.85364
9	486	28.6	0.0235378	f	+/T	20190729_.results.xlsx	2025-09-07 15:30:00	0.903337
9	486	28.6	0.0235378	f	+/T	20190729_.results.xlsx	2025-09-07 16:30:00	0.924432
9	486	28.6	0.0235378	f	+/T	20190729_.results.xlsx	2025-09-07 17:30:00	0.921573
9	486	28.6	0.0235378	f	+/T	20190729_.results.xlsx	2025-09-07 18:30:00	0.910731
9	486	28.6	0.0235378	f	+/T	20190729_.results.xlsx	2025-09-07 19:30:00	0.942794
9	486	28.6	0.0235378	f	+/T	20190729_.results.xlsx	2025-09-07 20:30:00	0.954376
9	486	28.6	0.0235378	f	+/T	20190729_.results.xlsx	2025-09-07 21:30:00	0.971807
9	486	28.6	0.0235378	f	+/T	20190729_.results.xlsx	2025-09-07 22:30:00	0.981293
9	486	28.6	0.0235378	f	+/T	20190729_.results.xlsx	2025-09-07 23:30:00	0.98286
10	458	29.3	0.0229038	f	+/+	20190729_.results.xlsx	2025-09-07 00:30:00	1.00235
10	458	29.3	0.0229038	f	+/+	20190729_.results.xlsx	2025-09-07 01:30:00	1.01868
10	458	29.3	0.0229038	f	+/+	20190729_.results.xlsx	2025-09-07 02:30:00	0.998271
10	458	29.3	0.0229038	f	+/+	20190729_.results.xlsx	2025-09-07 03:30:00	0.998089
10	458	29.3	0.0229038	f	+/+	20190729_.results.xlsx	2025-09-07 04:30:00	0.984533
10	458	29.3	0.0229038	f	+/+	20190729_.results.xlsx	2025-09-07 05:30:00	0.961155
10	458	29.3	0.0229038	f	+/+	20190729_.results.xlsx	2025-09-07 06:30:00	0.93872
10	458	29.3	0.0229038	f	+/+	20190729_.results.xlsx	2025-09-07 07:30:00	0.919532
10	458	29.3	0.0229038	f	+/+	20190729_.results.xlsx	2025-09-07 08:30:00	0.897511
10	458	29.3	0.0229038	f	+/+	20190729_.results.xlsx	2025-09-07 09:30:00	0.884663
10	458	29.3	0.0229038	f	+/+	20190729_.results.xlsx	2025-09-07 10:30:00	0.88643
10	458	29.3	0.0229038	f	+/+	20190729_.results.xlsx	2025-09-07 11:30:00	0.866392
10	458	29.3	0.0229038	f	+/+	20190729_.results.xlsx	2025-09-07 12:30:00	0.885731
10	458	29.3	0.0229038	f	+/+	20190729_.results.xlsx	2025-09-07 13:30:00	0.870312
10	458	29.3	0.0229038	f	+/+	20190729_.results.xlsx	2025-09-07 14:30:00	0.860575
10	458	29.3	0.0229038	f	+/+	20190729_.results.xlsx	2025-09-07 15:30:00	0.897857
10	458	29.3	0.0229038	f	+/+	20190729_.results.xlsx	2025-09-07 16:30:00	0.939893
10	458	29.3	0.0229038	f	+/+	20190729_.results.xlsx	2025-09-07 17:30:00	0.946897
10	458	29.3	0.0229038	f	+/+	20190729_.results.xlsx	2025-09-07 18:30:00	0.97168
10	458	29.3	0.0229038	f	+/+	20190729_.results.xlsx	2025-09-07 19:30:00	1.00055
10	458	29.3	0.0229038	f	+/+	20190729_.results.xlsx	2025-09-07 20:30:00	1.00408
10	458	29.3	0.0229038	f	+/+	20190729_.results.xlsx	2025-09-07 21:30:00	1.00199
10	458	29.3	0.0229038	f	+/+	20190729_.results.xlsx	2025-09-07 22:30:00	1.00735
10	458	29.3	0.0229038	f	+/+	20190729_.results.xlsx	2025-09-07 23:30:00	0.993891
12	472	24.4	0.0218331	f	+/+	20190729_.results.xlsx	2025-09-07 00:30:00	1.00377
12	472	24.4	0.0218331	f	+/+	20190729_.results.xlsx	2025-09-07 01:30:00	1.01272
12	472	24.4	0.0218331	f	+/+	20190729_.results.xlsx	2025-09-07 02:30:00	1.00257
12	472	24.4	0.0218331	f	+/+	20190729_.results.xlsx	2025-09-07 03:30:00	0.993105
12	472	24.4	0.0218331	f	+/+	20190729_.results.xlsx	2025-09-07 04:30:00	0.979171
12	472	24.4	0.0218331	f	+/+	20190729_.results.xlsx	2025-09-07 05:30:00	0.957664
12	472	24.4	0.0218331	f	+/+	20190729_.results.xlsx	2025-09-07 06:30:00	0.88531
12	472	24.4	0.0218331	f	+/+	20190729_.results.xlsx	2025-09-07 07:30:00	0.882304
12	472	24.4	0.0218331	f	+/+	20190729_.results.xlsx	2025-09-07 08:30:00	0.929021
12	472	24.4	0.0218331	f	+/+	20190729_.results.xlsx	2025-09-07 09:30:00	0.862597
12	472	24.4	0.0218331	f	+/+	20190729_.results.xlsx	2025-09-07 10:30:00	0.831897
12	472	24.4	0.0218331	f	+/+	20190729_.results.xlsx	2025-09-07 11:30:00	0.864778
12	472	24.4	0.0218331	f	+/+	20190729_.results.xlsx	2025-09-07 12:30:00	0.834928
12	472	24.4	0.0218331	f	+/+	20190729_.results.xlsx	2025-09-07 13:30:00	0.830374
12	472	24.4	0.0218331	f	+/+	20190729_.results.xlsx	2025-09-07 14:30:00	0.860968
12	472	24.4	0.0218331	f	+/+	20190729_.results.xlsx	2025-09-07 15:30:00	0.852822
12	472	24.4	0.0218331	f	+/+	20190729_.results.xlsx	2025-09-07 16:30:00	0.890166
12	472	24.4	0.0218331	f	+/+	20190729_.results.xlsx	2025-09-07 17:30:00	0.912662
12	472	24.4	0.0218331	f	+/+	20190729_.results.xlsx	2025-09-07 18:30:00	0.906402
12	472	24.4	0.0218331	f	+/+	20190729_.results.xlsx	2025-09-07 19:30:00	0.91999
12	472	24.4	0.0218331	f	+/+	20190729_.results.xlsx	2025-09-07 20:30:00	0.964282
12	472	24.4	0.0218331	f	+/+	20190729_.results.xlsx	2025-09-07 21:30:00	0.973845
12	472	24.4	0.0218331	f	+/+	20190729_.results.xlsx	2025-09-07 22:30:00	0.995836
12	472	24.4	0.0218331	f	+/+	20190729_.results.xlsx	2025-09-07 23:30:00	0.99379
1	478	33.6	0.0289464	m	+/T	20190801_.results.xlsx	2025-09-07 00:30:00	0.996214
1	478	33.6	0.0289464	m	+/T	20190801_.results.xlsx	2025-09-07 01:30:00	0.991416
1	478	33.6	0.0289464	m	+/T	20190801_.results.xlsx	2025-09-07 02:30:00	0.99748
1	478	33.6	0.0289464	m	+/T	20190801_.results.xlsx	2025-09-07 03:30:00	0.996937
1	478	33.6	0.0289464	m	+/T	20190801_.results.xlsx	2025-09-07 04:30:00	0.989577
1	478	33.6	0.0289464	m	+/T	20190801_.results.xlsx	2025-09-07 05:30:00	0.984044
1	478	33.6	0.0289464	m	+/T	20190801_.results.xlsx	2025-09-07 06:30:00	0.937725
1	478	33.6	0.0289464	m	+/T	20190801_.results.xlsx	2025-09-07 07:30:00	0.914553
1	478	33.6	0.0289464	m	+/T	20190801_.results.xlsx	2025-09-07 08:30:00	0.906753
1	478	33.6	0.0289464	m	+/T	20190801_.results.xlsx	2025-09-07 09:30:00	0.85873
1	478	33.6	0.0289464	m	+/T	20190801_.results.xlsx	2025-09-07 10:30:00	0.868637
1	478	33.6	0.0289464	m	+/T	20190801_.results.xlsx	2025-09-07 11:30:00	0.855797
1	478	33.6	0.0289464	m	+/T	20190801_.results.xlsx	2025-09-07 12:30:00	0.85183
1	478	33.6	0.0289464	m	+/T	20190801_.results.xlsx	2025-09-07 13:30:00	0.850427
1	478	33.6	0.0289464	m	+/T	20190801_.results.xlsx	2025-09-07 14:30:00	0.852013
1	478	33.6	0.0289464	m	+/T	20190801_.results.xlsx	2025-09-07 15:30:00	0.850085
1	478	33.6	0.0289464	m	+/T	20190801_.results.xlsx	2025-09-07 16:30:00	0.84131
1	478	33.6	0.0289464	m	+/T	20190801_.results.xlsx	2025-09-07 17:30:00	0.842281
1	478	33.6	0.0289464	m	+/T	20190801_.results.xlsx	2025-09-07 18:30:00	0.878544
1	478	33.6	0.0289464	m	+/T	20190801_.results.xlsx	2025-09-07 19:30:00	0.95555
1	478	33.6	0.0289464	m	+/T	20190801_.results.xlsx	2025-09-07 20:30:00	0.978976
1	478	33.6	0.0289464	m	+/T	20190801_.results.xlsx	2025-09-07 21:30:00	0.997678
1	478	33.6	0.0289464	m	+/T	20190801_.results.xlsx	2025-09-07 22:30:00	0.994267
1	478	33.6	0.0289464	m	+/T	20190801_.results.xlsx	2025-09-07 23:30:00	0.98835
2	483	32.2	0.0260788	m	+/T	20190801_.results.xlsx	2025-09-07 00:30:00	1.01397
2	483	32.2	0.0260788	m	+/T	20190801_.results.xlsx	2025-09-07 01:30:00	1.01539
2	483	32.2	0.0260788	m	+/T	20190801_.results.xlsx	2025-09-07 02:30:00	1.01188
2	483	32.2	0.0260788	m	+/T	20190801_.results.xlsx	2025-09-07 03:30:00	1.01172
2	483	32.2	0.0260788	m	+/T	20190801_.results.xlsx	2025-09-07 04:30:00	1.012
2	483	32.2	0.0260788	m	+/T	20190801_.results.xlsx	2025-09-07 05:30:00	1.00409
2	483	32.2	0.0260788	m	+/T	20190801_.results.xlsx	2025-09-07 06:30:00	0.980395
2	483	32.2	0.0260788	m	+/T	20190801_.results.xlsx	2025-09-07 07:30:00	0.924758
2	483	32.2	0.0260788	m	+/T	20190801_.results.xlsx	2025-09-07 08:30:00	0.925447
2	483	32.2	0.0260788	m	+/T	20190801_.results.xlsx	2025-09-07 09:30:00	0.860551
2	483	32.2	0.0260788	m	+/T	20190801_.results.xlsx	2025-09-07 10:30:00	0.834767
2	483	32.2	0.0260788	m	+/T	20190801_.results.xlsx	2025-09-07 11:30:00	0.847918
2	483	32.2	0.0260788	m	+/T	20190801_.results.xlsx	2025-09-07 12:30:00	0.826614
2	483	32.2	0.0260788	m	+/T	20190801_.results.xlsx	2025-09-07 13:30:00	0.845952
2	483	32.2	0.0260788	m	+/T	20190801_.results.xlsx	2025-09-07 14:30:00	0.827198
2	483	32.2	0.0260788	m	+/T	20190801_.results.xlsx	2025-09-07 15:30:00	0.820798
2	483	32.2	0.0260788	m	+/T	20190801_.results.xlsx	2025-09-07 16:30:00	0.892861
2	483	32.2	0.0260788	m	+/T	20190801_.results.xlsx	2025-09-07 17:30:00	0.854209
2	483	32.2	0.0260788	m	+/T	20190801_.results.xlsx	2025-09-07 18:30:00	0.837479
2	483	32.2	0.0260788	m	+/T	20190801_.results.xlsx	2025-09-07 19:30:00	0.884461
2	483	32.2	0.0260788	m	+/T	20190801_.results.xlsx	2025-09-07 20:30:00	0.953019
2	483	32.2	0.0260788	m	+/T	20190801_.results.xlsx	2025-09-07 21:30:00	0.969225
2	483	32.2	0.0260788	m	+/T	20190801_.results.xlsx	2025-09-07 22:30:00	1.00184
2	483	32.2	0.0260788	m	+/T	20190801_.results.xlsx	2025-09-07 23:30:00	1.0024
3	461	27.8	0.0242305	m	+/T	20190801_.results.xlsx	2025-09-07 00:30:00	1.00541
3	461	27.8	0.0242305	m	+/T	20190801_.results.xlsx	2025-09-07 01:30:00	0.997054
3	461	27.8	0.0242305	m	+/T	20190801_.results.xlsx	2025-09-07 02:30:00	0.998957
3	461	27.8	0.0242305	m	+/T	20190801_.results.xlsx	2025-09-07 03:30:00	1.00771
3	461	27.8	0.0242305	m	+/T	20190801_.results.xlsx	2025-09-07 04:30:00	1.00734
3	461	27.8	0.0242305	m	+/T	20190801_.results.xlsx	2025-09-07 05:30:00	0.980099
3	461	27.8	0.0242305	m	+/T	20190801_.results.xlsx	2025-09-07 06:30:00	0.906266
3	461	27.8	0.0242305	m	+/T	20190801_.results.xlsx	2025-09-07 07:30:00	0.852568
3	461	27.8	0.0242305	m	+/T	20190801_.results.xlsx	2025-09-07 08:30:00	0.85711
3	461	27.8	0.0242305	m	+/T	20190801_.results.xlsx	2025-09-07 09:30:00	0.863893
3	461	27.8	0.0242305	m	+/T	20190801_.results.xlsx	2025-09-07 10:30:00	0.85037
3	461	27.8	0.0242305	m	+/T	20190801_.results.xlsx	2025-09-07 11:30:00	0.831642
3	461	27.8	0.0242305	m	+/T	20190801_.results.xlsx	2025-09-07 12:30:00	0.914897
3	461	27.8	0.0242305	m	+/T	20190801_.results.xlsx	2025-09-07 13:30:00	0.902155
3	461	27.8	0.0242305	m	+/T	20190801_.results.xlsx	2025-09-07 14:30:00	0.87456
3	461	27.8	0.0242305	m	+/T	20190801_.results.xlsx	2025-09-07 15:30:00	0.888526
3	461	27.8	0.0242305	m	+/T	20190801_.results.xlsx	2025-09-07 16:30:00	0.863601
3	461	27.8	0.0242305	m	+/T	20190801_.results.xlsx	2025-09-07 17:30:00	0.869303
3	461	27.8	0.0242305	m	+/T	20190801_.results.xlsx	2025-09-07 18:30:00	0.878566
3	461	27.8	0.0242305	m	+/T	20190801_.results.xlsx	2025-09-07 19:30:00	0.839864
3	461	27.8	0.0242305	m	+/T	20190801_.results.xlsx	2025-09-07 20:30:00	0.935931
3	461	27.8	0.0242305	m	+/T	20190801_.results.xlsx	2025-09-07 21:30:00	0.967806
3	461	27.8	0.0242305	m	+/T	20190801_.results.xlsx	2025-09-07 22:30:00	0.994991
3	461	27.8	0.0242305	m	+/T	20190801_.results.xlsx	2025-09-07 23:30:00	1.00125
4	489	32	0.0241696	f	+/T	20190801_.results.xlsx	2025-09-07 00:30:00	1.01047
4	489	32	0.0241696	f	+/T	20190801_.results.xlsx	2025-09-07 01:30:00	1.01415
4	489	32	0.0241696	f	+/T	20190801_.results.xlsx	2025-09-07 02:30:00	1.0083
4	489	32	0.0241696	f	+/T	20190801_.results.xlsx	2025-09-07 03:30:00	1.01124
4	489	32	0.0241696	f	+/T	20190801_.results.xlsx	2025-09-07 04:30:00	1.01886
4	489	32	0.0241696	f	+/T	20190801_.results.xlsx	2025-09-07 05:30:00	0.972382
4	489	32	0.0241696	f	+/T	20190801_.results.xlsx	2025-09-07 06:30:00	0.943955
4	489	32	0.0241696	f	+/T	20190801_.results.xlsx	2025-09-07 07:30:00	0.90767
4	489	32	0.0241696	f	+/T	20190801_.results.xlsx	2025-09-07 08:30:00	0.899646
4	489	32	0.0241696	f	+/T	20190801_.results.xlsx	2025-09-07 09:30:00	0.787086
4	489	32	0.0241696	f	+/T	20190801_.results.xlsx	2025-09-07 10:30:00	0.829099
4	489	32	0.0241696	f	+/T	20190801_.results.xlsx	2025-09-07 11:30:00	0.833039
4	489	32	0.0241696	f	+/T	20190801_.results.xlsx	2025-09-07 12:30:00	0.798372
4	489	32	0.0241696	f	+/T	20190801_.results.xlsx	2025-09-07 13:30:00	0.822371
4	489	32	0.0241696	f	+/T	20190801_.results.xlsx	2025-09-07 14:30:00	0.822721
4	489	32	0.0241696	f	+/T	20190801_.results.xlsx	2025-09-07 15:30:00	0.835299
4	489	32	0.0241696	f	+/T	20190801_.results.xlsx	2025-09-07 16:30:00	0.860892
4	489	32	0.0241696	f	+/T	20190801_.results.xlsx	2025-09-07 17:30:00	0.815084
4	489	32	0.0241696	f	+/T	20190801_.results.xlsx	2025-09-07 18:30:00	0.89347
4	489	32	0.0241696	f	+/T	20190801_.results.xlsx	2025-09-07 19:30:00	0.880943
4	489	32	0.0241696	f	+/T	20190801_.results.xlsx	2025-09-07 20:30:00	0.878644
4	489	32	0.0241696	f	+/T	20190801_.results.xlsx	2025-09-07 21:30:00	0.903044
4	489	32	0.0241696	f	+/T	20190801_.results.xlsx	2025-09-07 22:30:00	0.886759
4	489	32	0.0241696	f	+/T	20190801_.results.xlsx	2025-09-07 23:30:00	0.963782
5	490	24.9	0.0227088	f	+/T	20190801_.results.xlsx	2025-09-07 00:30:00	1.03641
5	490	24.9	0.0227088	f	+/T	20190801_.results.xlsx	2025-09-07 01:30:00	1.04556
5	490	24.9	0.0227088	f	+/T	20190801_.results.xlsx	2025-09-07 02:30:00	1.01258
5	490	24.9	0.0227088	f	+/T	20190801_.results.xlsx	2025-09-07 03:30:00	0.987519
5	490	24.9	0.0227088	f	+/T	20190801_.results.xlsx	2025-09-07 04:30:00	0.975529
5	490	24.9	0.0227088	f	+/T	20190801_.results.xlsx	2025-09-07 05:30:00	0.996921
5	490	24.9	0.0227088	f	+/T	20190801_.results.xlsx	2025-09-07 06:30:00	0.938013
5	490	24.9	0.0227088	f	+/T	20190801_.results.xlsx	2025-09-07 07:30:00	0.93954
5	490	24.9	0.0227088	f	+/T	20190801_.results.xlsx	2025-09-07 08:30:00	0.899037
5	490	24.9	0.0227088	f	+/T	20190801_.results.xlsx	2025-09-07 09:30:00	0.912087
5	490	24.9	0.0227088	f	+/T	20190801_.results.xlsx	2025-09-07 10:30:00	0.851752
5	490	24.9	0.0227088	f	+/T	20190801_.results.xlsx	2025-09-07 11:30:00	0.834143
5	490	24.9	0.0227088	f	+/T	20190801_.results.xlsx	2025-09-07 12:30:00	0.80931
5	490	24.9	0.0227088	f	+/T	20190801_.results.xlsx	2025-09-07 13:30:00	0.801975
5	490	24.9	0.0227088	f	+/T	20190801_.results.xlsx	2025-09-07 14:30:00	0.836555
5	490	24.9	0.0227088	f	+/T	20190801_.results.xlsx	2025-09-07 15:30:00	0.841575
5	490	24.9	0.0227088	f	+/T	20190801_.results.xlsx	2025-09-07 16:30:00	0.816181
5	490	24.9	0.0227088	f	+/T	20190801_.results.xlsx	2025-09-07 17:30:00	0.857799
5	490	24.9	0.0227088	f	+/T	20190801_.results.xlsx	2025-09-07 18:30:00	0.883615
5	490	24.9	0.0227088	f	+/T	20190801_.results.xlsx	2025-09-07 19:30:00	0.958519
5	490	24.9	0.0227088	f	+/T	20190801_.results.xlsx	2025-09-07 20:30:00	1.01194
5	490	24.9	0.0227088	f	+/T	20190801_.results.xlsx	2025-09-07 21:30:00	1.0341
5	490	24.9	0.0227088	f	+/T	20190801_.results.xlsx	2025-09-07 22:30:00	1.04604
5	490	24.9	0.0227088	f	+/T	20190801_.results.xlsx	2025-09-07 23:30:00	1.03995
6	465	25.3	0.0217049	f	+/T	20190801_.results.xlsx	2025-09-07 00:30:00	1.06227
6	465	25.3	0.0217049	f	+/T	20190801_.results.xlsx	2025-09-07 01:30:00	1.07369
6	465	25.3	0.0217049	f	+/T	20190801_.results.xlsx	2025-09-07 02:30:00	1.04295
6	465	25.3	0.0217049	f	+/T	20190801_.results.xlsx	2025-09-07 03:30:00	1.02807
6	465	25.3	0.0217049	f	+/T	20190801_.results.xlsx	2025-09-07 04:30:00	1.01625
6	465	25.3	0.0217049	f	+/T	20190801_.results.xlsx	2025-09-07 05:30:00	0.995541
6	465	25.3	0.0217049	f	+/T	20190801_.results.xlsx	2025-09-07 06:30:00	0.925356
6	465	25.3	0.0217049	f	+/T	20190801_.results.xlsx	2025-09-07 07:30:00	0.862947
6	465	25.3	0.0217049	f	+/T	20190801_.results.xlsx	2025-09-07 08:30:00	0.895189
6	465	25.3	0.0217049	f	+/T	20190801_.results.xlsx	2025-09-07 09:30:00	0.960676
6	465	25.3	0.0217049	f	+/T	20190801_.results.xlsx	2025-09-07 10:30:00	0.94894
6	465	25.3	0.0217049	f	+/T	20190801_.results.xlsx	2025-09-07 11:30:00	0.904769
6	465	25.3	0.0217049	f	+/T	20190801_.results.xlsx	2025-09-07 12:30:00	0.887868
6	465	25.3	0.0217049	f	+/T	20190801_.results.xlsx	2025-09-07 13:30:00	0.901877
6	465	25.3	0.0217049	f	+/T	20190801_.results.xlsx	2025-09-07 14:30:00	0.934737
6	465	25.3	0.0217049	f	+/T	20190801_.results.xlsx	2025-09-07 15:30:00	0.918849
6	465	25.3	0.0217049	f	+/T	20190801_.results.xlsx	2025-09-07 16:30:00	0.966491
6	465	25.3	0.0217049	f	+/T	20190801_.results.xlsx	2025-09-07 17:30:00	0.937992
6	465	25.3	0.0217049	f	+/T	20190801_.results.xlsx	2025-09-07 18:30:00	0.978675
6	465	25.3	0.0217049	f	+/T	20190801_.results.xlsx	2025-09-07 19:30:00	1.05141
6	465	25.3	0.0217049	f	+/T	20190801_.results.xlsx	2025-09-07 20:30:00	1.09096
6	465	25.3	0.0217049	f	+/T	20190801_.results.xlsx	2025-09-07 21:30:00	1.09175
6	465	25.3	0.0217049	f	+/T	20190801_.results.xlsx	2025-09-07 22:30:00	1.0774
6	465	25.3	0.0217049	f	+/T	20190801_.results.xlsx	2025-09-07 23:30:00	1.07368
7	477	40.5	0.0312863	m	+/+	20190801_.results.xlsx	2025-09-07 00:30:00	1.02276
7	477	40.5	0.0312863	m	+/+	20190801_.results.xlsx	2025-09-07 01:30:00	1.00454
7	477	40.5	0.0312863	m	+/+	20190801_.results.xlsx	2025-09-07 02:30:00	1.01494
7	477	40.5	0.0312863	m	+/+	20190801_.results.xlsx	2025-09-07 03:30:00	1.01894
7	477	40.5	0.0312863	m	+/+	20190801_.results.xlsx	2025-09-07 04:30:00	1.02448
7	477	40.5	0.0312863	m	+/+	20190801_.results.xlsx	2025-09-07 05:30:00	1.01189
7	477	40.5	0.0312863	m	+/+	20190801_.results.xlsx	2025-09-07 06:30:00	0.979699
7	477	40.5	0.0312863	m	+/+	20190801_.results.xlsx	2025-09-07 07:30:00	0.921662
7	477	40.5	0.0312863	m	+/+	20190801_.results.xlsx	2025-09-07 08:30:00	0.91685
7	477	40.5	0.0312863	m	+/+	20190801_.results.xlsx	2025-09-07 09:30:00	0.917464
7	477	40.5	0.0312863	m	+/+	20190801_.results.xlsx	2025-09-07 10:30:00	0.90762
7	477	40.5	0.0312863	m	+/+	20190801_.results.xlsx	2025-09-07 11:30:00	0.920738
7	477	40.5	0.0312863	m	+/+	20190801_.results.xlsx	2025-09-07 12:30:00	0.913522
7	477	40.5	0.0312863	m	+/+	20190801_.results.xlsx	2025-09-07 13:30:00	0.901443
7	477	40.5	0.0312863	m	+/+	20190801_.results.xlsx	2025-09-07 14:30:00	0.899545
7	477	40.5	0.0312863	m	+/+	20190801_.results.xlsx	2025-09-07 15:30:00	0.900237
7	477	40.5	0.0312863	m	+/+	20190801_.results.xlsx	2025-09-07 16:30:00	0.859558
7	477	40.5	0.0312863	m	+/+	20190801_.results.xlsx	2025-09-07 17:30:00	0.896163
7	477	40.5	0.0312863	m	+/+	20190801_.results.xlsx	2025-09-07 18:30:00	0.919996
7	477	40.5	0.0312863	m	+/+	20190801_.results.xlsx	2025-09-07 19:30:00	0.982655
7	477	40.5	0.0312863	m	+/+	20190801_.results.xlsx	2025-09-07 20:30:00	1.00426
7	477	40.5	0.0312863	m	+/+	20190801_.results.xlsx	2025-09-07 21:30:00	1.02207
7	477	40.5	0.0312863	m	+/+	20190801_.results.xlsx	2025-09-07 22:30:00	1.019
7	477	40.5	0.0312863	m	+/+	20190801_.results.xlsx	2025-09-07 23:30:00	1.0181
8	479	38	0.0330334	m	+/+	20190801_.results.xlsx	2025-09-07 00:30:00	0.97691
8	479	38	0.0330334	m	+/+	20190801_.results.xlsx	2025-09-07 01:30:00	0.97904
8	479	38	0.0330334	m	+/+	20190801_.results.xlsx	2025-09-07 02:30:00	0.970073
8	479	38	0.0330334	m	+/+	20190801_.results.xlsx	2025-09-07 03:30:00	0.963527
8	479	38	0.0330334	m	+/+	20190801_.results.xlsx	2025-09-07 04:30:00	0.972937
8	479	38	0.0330334	m	+/+	20190801_.results.xlsx	2025-09-07 05:30:00	0.955542
8	479	38	0.0330334	m	+/+	20190801_.results.xlsx	2025-09-07 06:30:00	0.963215
8	479	38	0.0330334	m	+/+	20190801_.results.xlsx	2025-09-07 07:30:00	0.931452
8	479	38	0.0330334	m	+/+	20190801_.results.xlsx	2025-09-07 08:30:00	0.914885
8	479	38	0.0330334	m	+/+	20190801_.results.xlsx	2025-09-07 09:30:00	0.916637
8	479	38	0.0330334	m	+/+	20190801_.results.xlsx	2025-09-07 10:30:00	0.869975
8	479	38	0.0330334	m	+/+	20190801_.results.xlsx	2025-09-07 11:30:00	0.861664
8	479	38	0.0330334	m	+/+	20190801_.results.xlsx	2025-09-07 12:30:00	0.88697
8	479	38	0.0330334	m	+/+	20190801_.results.xlsx	2025-09-07 13:30:00	0.884908
8	479	38	0.0330334	m	+/+	20190801_.results.xlsx	2025-09-07 14:30:00	0.853398
8	479	38	0.0330334	m	+/+	20190801_.results.xlsx	2025-09-07 15:30:00	0.849714
8	479	38	0.0330334	m	+/+	20190801_.results.xlsx	2025-09-07 16:30:00	0.856319
8	479	38	0.0330334	m	+/+	20190801_.results.xlsx	2025-09-07 17:30:00	0.824417
8	479	38	0.0330334	m	+/+	20190801_.results.xlsx	2025-09-07 18:30:00	0.853913
8	479	38	0.0330334	m	+/+	20190801_.results.xlsx	2025-09-07 19:30:00	0.942709
8	479	38	0.0330334	m	+/+	20190801_.results.xlsx	2025-09-07 20:30:00	0.93244
8	479	38	0.0330334	m	+/+	20190801_.results.xlsx	2025-09-07 21:30:00	0.959051
8	479	38	0.0330334	m	+/+	20190801_.results.xlsx	2025-09-07 22:30:00	0.978532
8	479	38	0.0330334	m	+/+	20190801_.results.xlsx	2025-09-07 23:30:00	0.95492
9	484	34.4	0.0265878	m	+/+	20190801_.results.xlsx	2025-09-07 00:30:00	1.01866
9	484	34.4	0.0265878	m	+/+	20190801_.results.xlsx	2025-09-07 01:30:00	1.00501
9	484	34.4	0.0265878	m	+/+	20190801_.results.xlsx	2025-09-07 02:30:00	0.990163
9	484	34.4	0.0265878	m	+/+	20190801_.results.xlsx	2025-09-07 03:30:00	1.01607
9	484	34.4	0.0265878	m	+/+	20190801_.results.xlsx	2025-09-07 04:30:00	0.999999
9	484	34.4	0.0265878	m	+/+	20190801_.results.xlsx	2025-09-07 05:30:00	0.958374
9	484	34.4	0.0265878	m	+/+	20190801_.results.xlsx	2025-09-07 06:30:00	0.912717
9	484	34.4	0.0265878	m	+/+	20190801_.results.xlsx	2025-09-07 07:30:00	0.944989
9	484	34.4	0.0265878	m	+/+	20190801_.results.xlsx	2025-09-07 08:30:00	0.901322
9	484	34.4	0.0265878	m	+/+	20190801_.results.xlsx	2025-09-07 09:30:00	0.982984
9	484	34.4	0.0265878	m	+/+	20190801_.results.xlsx	2025-09-07 10:30:00	0.982417
9	484	34.4	0.0265878	m	+/+	20190801_.results.xlsx	2025-09-07 11:30:00	0.950866
9	484	34.4	0.0265878	m	+/+	20190801_.results.xlsx	2025-09-07 12:30:00	0.97199
9	484	34.4	0.0265878	m	+/+	20190801_.results.xlsx	2025-09-07 13:30:00	0.969173
9	484	34.4	0.0265878	m	+/+	20190801_.results.xlsx	2025-09-07 14:30:00	0.939753
9	484	34.4	0.0265878	m	+/+	20190801_.results.xlsx	2025-09-07 15:30:00	0.932486
9	484	34.4	0.0265878	m	+/+	20190801_.results.xlsx	2025-09-07 16:30:00	0.965474
9	484	34.4	0.0265878	m	+/+	20190801_.results.xlsx	2025-09-07 17:30:00	0.935496
9	484	34.4	0.0265878	m	+/+	20190801_.results.xlsx	2025-09-07 18:30:00	0.930475
9	484	34.4	0.0265878	m	+/+	20190801_.results.xlsx	2025-09-07 19:30:00	0.994512
9	484	34.4	0.0265878	m	+/+	20190801_.results.xlsx	2025-09-07 20:30:00	1.00695
9	484	34.4	0.0265878	m	+/+	20190801_.results.xlsx	2025-09-07 21:30:00	1.00625
9	484	34.4	0.0265878	m	+/+	20190801_.results.xlsx	2025-09-07 22:30:00	0.989469
9	484	34.4	0.0265878	m	+/+	20190801_.results.xlsx	2025-09-07 23:30:00	1.00337
10	475	24.6	0.0214192	f	+/+	20190801_.results.xlsx	2025-09-07 00:30:00	1.05188
10	475	24.6	0.0214192	f	+/+	20190801_.results.xlsx	2025-09-07 01:30:00	1.04763
10	475	24.6	0.0214192	f	+/+	20190801_.results.xlsx	2025-09-07 02:30:00	1.04697
10	475	24.6	0.0214192	f	+/+	20190801_.results.xlsx	2025-09-07 03:30:00	1.05863
10	475	24.6	0.0214192	f	+/+	20190801_.results.xlsx	2025-09-07 04:30:00	1.03865
10	475	24.6	0.0214192	f	+/+	20190801_.results.xlsx	2025-09-07 05:30:00	1.03667
10	475	24.6	0.0214192	f	+/+	20190801_.results.xlsx	2025-09-07 06:30:00	1.0149
10	475	24.6	0.0214192	f	+/+	20190801_.results.xlsx	2025-09-07 07:30:00	0.951363
10	475	24.6	0.0214192	f	+/+	20190801_.results.xlsx	2025-09-07 08:30:00	0.964315
10	475	24.6	0.0214192	f	+/+	20190801_.results.xlsx	2025-09-07 09:30:00	0.908885
10	475	24.6	0.0214192	f	+/+	20190801_.results.xlsx	2025-09-07 10:30:00	0.863401
10	475	24.6	0.0214192	f	+/+	20190801_.results.xlsx	2025-09-07 11:30:00	0.877988
10	475	24.6	0.0214192	f	+/+	20190801_.results.xlsx	2025-09-07 12:30:00	0.874931
10	475	24.6	0.0214192	f	+/+	20190801_.results.xlsx	2025-09-07 13:30:00	0.847992
10	475	24.6	0.0214192	f	+/+	20190801_.results.xlsx	2025-09-07 14:30:00	0.879804
10	475	24.6	0.0214192	f	+/+	20190801_.results.xlsx	2025-09-07 15:30:00	0.84566
10	475	24.6	0.0214192	f	+/+	20190801_.results.xlsx	2025-09-07 16:30:00	0.838948
10	475	24.6	0.0214192	f	+/+	20190801_.results.xlsx	2025-09-07 17:30:00	0.844647
10	475	24.6	0.0214192	f	+/+	20190801_.results.xlsx	2025-09-07 18:30:00	0.883057
10	475	24.6	0.0214192	f	+/+	20190801_.results.xlsx	2025-09-07 19:30:00	0.96597
10	475	24.6	0.0214192	f	+/+	20190801_.results.xlsx	2025-09-07 20:30:00	0.977131
10	475	24.6	0.0214192	f	+/+	20190801_.results.xlsx	2025-09-07 21:30:00	1.03679
10	475	24.6	0.0214192	f	+/+	20190801_.results.xlsx	2025-09-07 22:30:00	1.04284
10	475	24.6	0.0214192	f	+/+	20190801_.results.xlsx	2025-09-07 23:30:00	1.04731
11	482	25	0.0219575	f	+/+	20190801_.results.xlsx	2025-09-07 00:30:00	1.05581
11	482	25	0.0219575	f	+/+	20190801_.results.xlsx	2025-09-07 01:30:00	1.04148
11	482	25	0.0219575	f	+/+	20190801_.results.xlsx	2025-09-07 02:30:00	1.03735
11	482	25	0.0219575	f	+/+	20190801_.results.xlsx	2025-09-07 03:30:00	1.02291
11	482	25	0.0219575	f	+/+	20190801_.results.xlsx	2025-09-07 04:30:00	1.00234
11	482	25	0.0219575	f	+/+	20190801_.results.xlsx	2025-09-07 05:30:00	0.967018
11	482	25	0.0219575	f	+/+	20190801_.results.xlsx	2025-09-07 06:30:00	0.964603
11	482	25	0.0219575	f	+/+	20190801_.results.xlsx	2025-09-07 07:30:00	0.984574
11	482	25	0.0219575	f	+/+	20190801_.results.xlsx	2025-09-07 08:30:00	0.985461
11	482	25	0.0219575	f	+/+	20190801_.results.xlsx	2025-09-07 09:30:00	0.929232
11	482	25	0.0219575	f	+/+	20190801_.results.xlsx	2025-09-07 10:30:00	0.905739
11	482	25	0.0219575	f	+/+	20190801_.results.xlsx	2025-09-07 11:30:00	0.902229
11	482	25	0.0219575	f	+/+	20190801_.results.xlsx	2025-09-07 12:30:00	0.893053
11	482	25	0.0219575	f	+/+	20190801_.results.xlsx	2025-09-07 13:30:00	0.969371
11	482	25	0.0219575	f	+/+	20190801_.results.xlsx	2025-09-07 14:30:00	0.958911
11	482	25	0.0219575	f	+/+	20190801_.results.xlsx	2025-09-07 15:30:00	1.02424
11	482	25	0.0219575	f	+/+	20190801_.results.xlsx	2025-09-07 16:30:00	0.989584
11	482	25	0.0219575	f	+/+	20190801_.results.xlsx	2025-09-07 17:30:00	0.973394
11	482	25	0.0219575	f	+/+	20190801_.results.xlsx	2025-09-07 18:30:00	1.02073
11	482	25	0.0219575	f	+/+	20190801_.results.xlsx	2025-09-07 19:30:00	1.03603
11	482	25	0.0219575	f	+/+	20190801_.results.xlsx	2025-09-07 20:30:00	1.04153
11	482	25	0.0219575	f	+/+	20190801_.results.xlsx	2025-09-07 21:30:00	1.04583
11	482	25	0.0219575	f	+/+	20190801_.results.xlsx	2025-09-07 22:30:00	1.05156
11	482	25	0.0219575	f	+/+	20190801_.results.xlsx	2025-09-07 23:30:00	1.05652
12	485	27.1	0.0232762	f	+/+	20190801_.results.xlsx	2025-09-07 00:30:00	1.00766
12	485	27.1	0.0232762	f	+/+	20190801_.results.xlsx	2025-09-07 01:30:00	1.00529
12	485	27.1	0.0232762	f	+/+	20190801_.results.xlsx	2025-09-07 02:30:00	1.00564
12	485	27.1	0.0232762	f	+/+	20190801_.results.xlsx	2025-09-07 03:30:00	1.00436
12	485	27.1	0.0232762	f	+/+	20190801_.results.xlsx	2025-09-07 04:30:00	0.988116
12	485	27.1	0.0232762	f	+/+	20190801_.results.xlsx	2025-09-07 05:30:00	0.964511
12	485	27.1	0.0232762	f	+/+	20190801_.results.xlsx	2025-09-07 06:30:00	0.91771
12	485	27.1	0.0232762	f	+/+	20190801_.results.xlsx	2025-09-07 07:30:00	0.905905
12	485	27.1	0.0232762	f	+/+	20190801_.results.xlsx	2025-09-07 08:30:00	0.868748
12	485	27.1	0.0232762	f	+/+	20190801_.results.xlsx	2025-09-07 09:30:00	0.866871
12	485	27.1	0.0232762	f	+/+	20190801_.results.xlsx	2025-09-07 10:30:00	0.830013
12	485	27.1	0.0232762	f	+/+	20190801_.results.xlsx	2025-09-07 11:30:00	0.834686
12	485	27.1	0.0232762	f	+/+	20190801_.results.xlsx	2025-09-07 12:30:00	0.818433
12	485	27.1	0.0232762	f	+/+	20190801_.results.xlsx	2025-09-07 13:30:00	0.825062
12	485	27.1	0.0232762	f	+/+	20190801_.results.xlsx	2025-09-07 14:30:00	0.826528
12	485	27.1	0.0232762	f	+/+	20190801_.results.xlsx	2025-09-07 15:30:00	0.864999
12	485	27.1	0.0232762	f	+/+	20190801_.results.xlsx	2025-09-07 16:30:00	0.866775
12	485	27.1	0.0232762	f	+/+	20190801_.results.xlsx	2025-09-07 17:30:00	0.840546
12	485	27.1	0.0232762	f	+/+	20190801_.results.xlsx	2025-09-07 18:30:00	0.873131
12	485	27.1	0.0232762	f	+/+	20190801_.results.xlsx	2025-09-07 19:30:00	0.923182
12	485	27.1	0.0232762	f	+/+	20190801_.results.xlsx	2025-09-07 20:30:00	0.944897
12	485	27.1	0.0232762	f	+/+	20190801_.results.xlsx	2025-09-07 21:30:00	0.973223
12	485	27.1	0.0232762	f	+/+	20190801_.results.xlsx	2025-09-07 22:30:00	0.974151
12	485	27.1	0.0232762	f	+/+	20190801_.results.xlsx	2025-09-07 23:30:00	0.9961
1	461	31.2	0.0248383	m	+/T	20200127corrected_.results.xlsx	2025-09-07 00:30:00	1.04328
1	461	31.2	0.0248383	m	+/T	20200127corrected_.results.xlsx	2025-09-07 01:30:00	1.05339
1	461	31.2	0.0248383	m	+/T	20200127corrected_.results.xlsx	2025-09-07 02:30:00	1.05456
1	461	31.2	0.0248383	m	+/T	20200127corrected_.results.xlsx	2025-09-07 03:30:00	1.04434
1	461	31.2	0.0248383	m	+/T	20200127corrected_.results.xlsx	2025-09-07 04:30:00	1.03709
1	461	31.2	0.0248383	m	+/T	20200127corrected_.results.xlsx	2025-09-07 05:30:00	1.01053
1	461	31.2	0.0248383	m	+/T	20200127corrected_.results.xlsx	2025-09-07 06:30:00	0.927495
1	461	31.2	0.0248383	m	+/T	20200127corrected_.results.xlsx	2025-09-07 07:30:00	0.845396
1	461	31.2	0.0248383	m	+/T	20200127corrected_.results.xlsx	2025-09-07 08:30:00	0.91954
1	461	31.2	0.0248383	m	+/T	20200127corrected_.results.xlsx	2025-09-07 09:30:00	0.953591
1	461	31.2	0.0248383	m	+/T	20200127corrected_.results.xlsx	2025-09-07 10:30:00	0.969671
1	461	31.2	0.0248383	m	+/T	20200127corrected_.results.xlsx	2025-09-07 11:30:00	0.98944
1	461	31.2	0.0248383	m	+/T	20200127corrected_.results.xlsx	2025-09-07 12:30:00	0.999421
1	461	31.2	0.0248383	m	+/T	20200127corrected_.results.xlsx	2025-09-07 13:30:00	0.986813
1	461	31.2	0.0248383	m	+/T	20200127corrected_.results.xlsx	2025-09-07 14:30:00	0.983489
1	461	31.2	0.0248383	m	+/T	20200127corrected_.results.xlsx	2025-09-07 15:30:00	0.985725
1	461	31.2	0.0248383	m	+/T	20200127corrected_.results.xlsx	2025-09-07 16:30:00	0.997696
1	461	31.2	0.0248383	m	+/T	20200127corrected_.results.xlsx	2025-09-07 17:30:00	0.980467
1	461	31.2	0.0248383	m	+/T	20200127corrected_.results.xlsx	2025-09-07 18:30:00	0.93755
1	461	31.2	0.0248383	m	+/T	20200127corrected_.results.xlsx	2025-09-07 19:30:00	0.953074
1	461	31.2	0.0248383	m	+/T	20200127corrected_.results.xlsx	2025-09-07 20:30:00	0.992842
1	461	31.2	0.0248383	m	+/T	20200127corrected_.results.xlsx	2025-09-07 21:30:00	1.03817
1	461	31.2	0.0248383	m	+/T	20200127corrected_.results.xlsx	2025-09-07 22:30:00	1.04818
1	461	31.2	0.0248383	m	+/T	20200127corrected_.results.xlsx	2025-09-07 23:30:00	1.05102
2	446	44.7	0.0317504	m	+/T	20200127corrected_.results.xlsx	2025-09-07 00:30:00	0.991648
2	446	44.7	0.0317504	m	+/T	20200127corrected_.results.xlsx	2025-09-07 01:30:00	0.999499
2	446	44.7	0.0317504	m	+/T	20200127corrected_.results.xlsx	2025-09-07 02:30:00	1.01017
2	446	44.7	0.0317504	m	+/T	20200127corrected_.results.xlsx	2025-09-07 03:30:00	1.00545
2	446	44.7	0.0317504	m	+/T	20200127corrected_.results.xlsx	2025-09-07 04:30:00	1.00133
2	446	44.7	0.0317504	m	+/T	20200127corrected_.results.xlsx	2025-09-07 05:30:00	1.00731
2	446	44.7	0.0317504	m	+/T	20200127corrected_.results.xlsx	2025-09-07 06:30:00	1.00234
2	446	44.7	0.0317504	m	+/T	20200127corrected_.results.xlsx	2025-09-07 07:30:00	0.944152
2	446	44.7	0.0317504	m	+/T	20200127corrected_.results.xlsx	2025-09-07 08:30:00	0.949542
2	446	44.7	0.0317504	m	+/T	20200127corrected_.results.xlsx	2025-09-07 09:30:00	0.932489
2	446	44.7	0.0317504	m	+/T	20200127corrected_.results.xlsx	2025-09-07 10:30:00	0.943093
2	446	44.7	0.0317504	m	+/T	20200127corrected_.results.xlsx	2025-09-07 11:30:00	0.900744
2	446	44.7	0.0317504	m	+/T	20200127corrected_.results.xlsx	2025-09-07 12:30:00	0.887126
2	446	44.7	0.0317504	m	+/T	20200127corrected_.results.xlsx	2025-09-07 13:30:00	0.923531
2	446	44.7	0.0317504	m	+/T	20200127corrected_.results.xlsx	2025-09-07 14:30:00	0.909954
2	446	44.7	0.0317504	m	+/T	20200127corrected_.results.xlsx	2025-09-07 15:30:00	0.905649
2	446	44.7	0.0317504	m	+/T	20200127corrected_.results.xlsx	2025-09-07 16:30:00	0.931332
2	446	44.7	0.0317504	m	+/T	20200127corrected_.results.xlsx	2025-09-07 17:30:00	0.985004
2	446	44.7	0.0317504	m	+/T	20200127corrected_.results.xlsx	2025-09-07 18:30:00	0.967031
2	446	44.7	0.0317504	m	+/T	20200127corrected_.results.xlsx	2025-09-07 19:30:00	0.959585
2	446	44.7	0.0317504	m	+/T	20200127corrected_.results.xlsx	2025-09-07 20:30:00	0.964125
2	446	44.7	0.0317504	m	+/T	20200127corrected_.results.xlsx	2025-09-07 21:30:00	0.979182
2	446	44.7	0.0317504	m	+/T	20200127corrected_.results.xlsx	2025-09-07 22:30:00	0.979481
2	446	44.7	0.0317504	m	+/T	20200127corrected_.results.xlsx	2025-09-07 23:30:00	0.992101
3	447	44.7	0.0319426	m	+/T	20200127corrected_.results.xlsx	2025-09-07 00:30:00	0.982638
3	447	44.7	0.0319426	m	+/T	20200127corrected_.results.xlsx	2025-09-07 01:30:00	1.00007
3	447	44.7	0.0319426	m	+/T	20200127corrected_.results.xlsx	2025-09-07 02:30:00	0.984526
3	447	44.7	0.0319426	m	+/T	20200127corrected_.results.xlsx	2025-09-07 03:30:00	0.98495
3	447	44.7	0.0319426	m	+/T	20200127corrected_.results.xlsx	2025-09-07 04:30:00	0.983445
3	447	44.7	0.0319426	m	+/T	20200127corrected_.results.xlsx	2025-09-07 05:30:00	0.964654
3	447	44.7	0.0319426	m	+/T	20200127corrected_.results.xlsx	2025-09-07 06:30:00	0.950933
3	447	44.7	0.0319426	m	+/T	20200127corrected_.results.xlsx	2025-09-07 07:30:00	0.935151
3	447	44.7	0.0319426	m	+/T	20200127corrected_.results.xlsx	2025-09-07 08:30:00	0.941178
3	447	44.7	0.0319426	m	+/T	20200127corrected_.results.xlsx	2025-09-07 09:30:00	0.953405
3	447	44.7	0.0319426	m	+/T	20200127corrected_.results.xlsx	2025-09-07 10:30:00	0.913094
3	447	44.7	0.0319426	m	+/T	20200127corrected_.results.xlsx	2025-09-07 11:30:00	0.925419
3	447	44.7	0.0319426	m	+/T	20200127corrected_.results.xlsx	2025-09-07 12:30:00	0.889596
3	447	44.7	0.0319426	m	+/T	20200127corrected_.results.xlsx	2025-09-07 13:30:00	0.915318
3	447	44.7	0.0319426	m	+/T	20200127corrected_.results.xlsx	2025-09-07 14:30:00	0.900403
3	447	44.7	0.0319426	m	+/T	20200127corrected_.results.xlsx	2025-09-07 15:30:00	0.89367
3	447	44.7	0.0319426	m	+/T	20200127corrected_.results.xlsx	2025-09-07 16:30:00	0.924576
3	447	44.7	0.0319426	m	+/T	20200127corrected_.results.xlsx	2025-09-07 17:30:00	0.933232
3	447	44.7	0.0319426	m	+/T	20200127corrected_.results.xlsx	2025-09-07 18:30:00	0.926899
3	447	44.7	0.0319426	m	+/T	20200127corrected_.results.xlsx	2025-09-07 19:30:00	0.97612
3	447	44.7	0.0319426	m	+/T	20200127corrected_.results.xlsx	2025-09-07 20:30:00	0.975737
3	447	44.7	0.0319426	m	+/T	20200127corrected_.results.xlsx	2025-09-07 21:30:00	0.988824
3	447	44.7	0.0319426	m	+/T	20200127corrected_.results.xlsx	2025-09-07 22:30:00	0.994963
3	447	44.7	0.0319426	m	+/T	20200127corrected_.results.xlsx	2025-09-07 23:30:00	1.0019
4	450	45.6	0.0310445	m	+/+	20200127corrected_.results.xlsx	2025-09-07 00:30:00	0.997515
4	450	45.6	0.0310445	m	+/+	20200127corrected_.results.xlsx	2025-09-07 01:30:00	0.987812
4	450	45.6	0.0310445	m	+/+	20200127corrected_.results.xlsx	2025-09-07 02:30:00	1.00339
4	450	45.6	0.0310445	m	+/+	20200127corrected_.results.xlsx	2025-09-07 03:30:00	1.01313
4	450	45.6	0.0310445	m	+/+	20200127corrected_.results.xlsx	2025-09-07 04:30:00	1.00276
4	450	45.6	0.0310445	m	+/+	20200127corrected_.results.xlsx	2025-09-07 05:30:00	0.993632
4	450	45.6	0.0310445	m	+/+	20200127corrected_.results.xlsx	2025-09-07 06:30:00	0.985495
4	450	45.6	0.0310445	m	+/+	20200127corrected_.results.xlsx	2025-09-07 07:30:00	0.974763
4	450	45.6	0.0310445	m	+/+	20200127corrected_.results.xlsx	2025-09-07 08:30:00	0.952025
4	450	45.6	0.0310445	m	+/+	20200127corrected_.results.xlsx	2025-09-07 09:30:00	0.961334
4	450	45.6	0.0310445	m	+/+	20200127corrected_.results.xlsx	2025-09-07 10:30:00	0.942166
4	450	45.6	0.0310445	m	+/+	20200127corrected_.results.xlsx	2025-09-07 11:30:00	0.940273
4	450	45.6	0.0310445	m	+/+	20200127corrected_.results.xlsx	2025-09-07 12:30:00	0.955762
4	450	45.6	0.0310445	m	+/+	20200127corrected_.results.xlsx	2025-09-07 13:30:00	0.929371
4	450	45.6	0.0310445	m	+/+	20200127corrected_.results.xlsx	2025-09-07 14:30:00	0.932149
4	450	45.6	0.0310445	m	+/+	20200127corrected_.results.xlsx	2025-09-07 15:30:00	0.893485
4	450	45.6	0.0310445	m	+/+	20200127corrected_.results.xlsx	2025-09-07 16:30:00	0.916349
4	450	45.6	0.0310445	m	+/+	20200127corrected_.results.xlsx	2025-09-07 17:30:00	0.923537
4	450	45.6	0.0310445	m	+/+	20200127corrected_.results.xlsx	2025-09-07 18:30:00	0.951998
4	450	45.6	0.0310445	m	+/+	20200127corrected_.results.xlsx	2025-09-07 19:30:00	0.972597
4	450	45.6	0.0310445	m	+/+	20200127corrected_.results.xlsx	2025-09-07 20:30:00	0.97885
4	450	45.6	0.0310445	m	+/+	20200127corrected_.results.xlsx	2025-09-07 21:30:00	0.993818
4	450	45.6	0.0310445	m	+/+	20200127corrected_.results.xlsx	2025-09-07 22:30:00	0.994471
4	450	45.6	0.0310445	m	+/+	20200127corrected_.results.xlsx	2025-09-07 23:30:00	0.993994
5	467	39.2	0.0338727	m	+/+	20200127corrected_.results.xlsx	2025-09-07 00:30:00	1.02996
5	467	39.2	0.0338727	m	+/+	20200127corrected_.results.xlsx	2025-09-07 01:30:00	1.04652
5	467	39.2	0.0338727	m	+/+	20200127corrected_.results.xlsx	2025-09-07 02:30:00	1.03198
5	467	39.2	0.0338727	m	+/+	20200127corrected_.results.xlsx	2025-09-07 03:30:00	0.992723
5	467	39.2	0.0338727	m	+/+	20200127corrected_.results.xlsx	2025-09-07 04:30:00	0.94084
5	467	39.2	0.0338727	m	+/+	20200127corrected_.results.xlsx	2025-09-07 05:30:00	0.956457
5	467	39.2	0.0338727	m	+/+	20200127corrected_.results.xlsx	2025-09-07 06:30:00	0.966058
5	467	39.2	0.0338727	m	+/+	20200127corrected_.results.xlsx	2025-09-07 07:30:00	0.96473
5	467	39.2	0.0338727	m	+/+	20200127corrected_.results.xlsx	2025-09-07 08:30:00	0.910097
5	467	39.2	0.0338727	m	+/+	20200127corrected_.results.xlsx	2025-09-07 09:30:00	0.938072
5	467	39.2	0.0338727	m	+/+	20200127corrected_.results.xlsx	2025-09-07 10:30:00	0.936756
5	467	39.2	0.0338727	m	+/+	20200127corrected_.results.xlsx	2025-09-07 11:30:00	0.891167
5	467	39.2	0.0338727	m	+/+	20200127corrected_.results.xlsx	2025-09-07 12:30:00	0.869494
5	467	39.2	0.0338727	m	+/+	20200127corrected_.results.xlsx	2025-09-07 13:30:00	0.868618
5	467	39.2	0.0338727	m	+/+	20200127corrected_.results.xlsx	2025-09-07 14:30:00	0.900116
5	467	39.2	0.0338727	m	+/+	20200127corrected_.results.xlsx	2025-09-07 15:30:00	0.983972
5	467	39.2	0.0338727	m	+/+	20200127corrected_.results.xlsx	2025-09-07 16:30:00	0.96948
5	467	39.2	0.0338727	m	+/+	20200127corrected_.results.xlsx	2025-09-07 17:30:00	0.941555
5	467	39.2	0.0338727	m	+/+	20200127corrected_.results.xlsx	2025-09-07 18:30:00	0.959149
5	467	39.2	0.0338727	m	+/+	20200127corrected_.results.xlsx	2025-09-07 19:30:00	1.00224
5	467	39.2	0.0338727	m	+/+	20200127corrected_.results.xlsx	2025-09-07 20:30:00	1.02996
5	467	39.2	0.0338727	m	+/+	20200127corrected_.results.xlsx	2025-09-07 21:30:00	1.05243
5	467	39.2	0.0338727	m	+/+	20200127corrected_.results.xlsx	2025-09-07 22:30:00	1.04192
5	467	39.2	0.0338727	m	+/+	20200127corrected_.results.xlsx	2025-09-07 23:30:00	1.04768
6	468	41.8	0.035647	m	+/+	20200127corrected_.results.xlsx	2025-09-07 00:30:00	1.03766
6	468	41.8	0.035647	m	+/+	20200127corrected_.results.xlsx	2025-09-07 01:30:00	1.04663
6	468	41.8	0.035647	m	+/+	20200127corrected_.results.xlsx	2025-09-07 02:30:00	1.0298
6	468	41.8	0.035647	m	+/+	20200127corrected_.results.xlsx	2025-09-07 03:30:00	1.02135
6	468	41.8	0.035647	m	+/+	20200127corrected_.results.xlsx	2025-09-07 04:30:00	1.02026
6	468	41.8	0.035647	m	+/+	20200127corrected_.results.xlsx	2025-09-07 05:30:00	1.01658
6	468	41.8	0.035647	m	+/+	20200127corrected_.results.xlsx	2025-09-07 06:30:00	1.01452
6	468	41.8	0.035647	m	+/+	20200127corrected_.results.xlsx	2025-09-07 07:30:00	0.974826
6	468	41.8	0.035647	m	+/+	20200127corrected_.results.xlsx	2025-09-07 08:30:00	0.94505
6	468	41.8	0.035647	m	+/+	20200127corrected_.results.xlsx	2025-09-07 09:30:00	0.93305
6	468	41.8	0.035647	m	+/+	20200127corrected_.results.xlsx	2025-09-07 10:30:00	0.873675
6	468	41.8	0.035647	m	+/+	20200127corrected_.results.xlsx	2025-09-07 11:30:00	0.921763
6	468	41.8	0.035647	m	+/+	20200127corrected_.results.xlsx	2025-09-07 12:30:00	0.927192
6	468	41.8	0.035647	m	+/+	20200127corrected_.results.xlsx	2025-09-07 13:30:00	0.88532
6	468	41.8	0.035647	m	+/+	20200127corrected_.results.xlsx	2025-09-07 14:30:00	0.909982
6	468	41.8	0.035647	m	+/+	20200127corrected_.results.xlsx	2025-09-07 15:30:00	0.919781
6	468	41.8	0.035647	m	+/+	20200127corrected_.results.xlsx	2025-09-07 16:30:00	0.908253
6	468	41.8	0.035647	m	+/+	20200127corrected_.results.xlsx	2025-09-07 17:30:00	0.948783
6	468	41.8	0.035647	m	+/+	20200127corrected_.results.xlsx	2025-09-07 18:30:00	0.980259
6	468	41.8	0.035647	m	+/+	20200127corrected_.results.xlsx	2025-09-07 19:30:00	1.01215
6	468	41.8	0.035647	m	+/+	20200127corrected_.results.xlsx	2025-09-07 20:30:00	1.02651
6	468	41.8	0.035647	m	+/+	20200127corrected_.results.xlsx	2025-09-07 21:30:00	1.03417
6	468	41.8	0.035647	m	+/+	20200127corrected_.results.xlsx	2025-09-07 22:30:00	1.02738
6	468	41.8	0.035647	m	+/+	20200127corrected_.results.xlsx	2025-09-07 23:30:00	1.04062
7	454	33	0.023628	f	+/T	20200127corrected_.results.xlsx	2025-09-07 00:30:00	1.06705
7	454	33	0.023628	f	+/T	20200127corrected_.results.xlsx	2025-09-07 01:30:00	1.06501
7	454	33	0.023628	f	+/T	20200127corrected_.results.xlsx	2025-09-07 02:30:00	1.06753
7	454	33	0.023628	f	+/T	20200127corrected_.results.xlsx	2025-09-07 03:30:00	1.05314
7	454	33	0.023628	f	+/T	20200127corrected_.results.xlsx	2025-09-07 04:30:00	1.04962
7	454	33	0.023628	f	+/T	20200127corrected_.results.xlsx	2025-09-07 05:30:00	1.02386
7	454	33	0.023628	f	+/T	20200127corrected_.results.xlsx	2025-09-07 06:30:00	0.975697
7	454	33	0.023628	f	+/T	20200127corrected_.results.xlsx	2025-09-07 07:30:00	0.925068
7	454	33	0.023628	f	+/T	20200127corrected_.results.xlsx	2025-09-07 08:30:00	0.879641
7	454	33	0.023628	f	+/T	20200127corrected_.results.xlsx	2025-09-07 09:30:00	0.871149
7	454	33	0.023628	f	+/T	20200127corrected_.results.xlsx	2025-09-07 10:30:00	0.906262
7	454	33	0.023628	f	+/T	20200127corrected_.results.xlsx	2025-09-07 11:30:00	0.934846
7	454	33	0.023628	f	+/T	20200127corrected_.results.xlsx	2025-09-07 12:30:00	0.970225
7	454	33	0.023628	f	+/T	20200127corrected_.results.xlsx	2025-09-07 13:30:00	0.946341
7	454	33	0.023628	f	+/T	20200127corrected_.results.xlsx	2025-09-07 14:30:00	0.915889
7	454	33	0.023628	f	+/T	20200127corrected_.results.xlsx	2025-09-07 15:30:00	0.897793
7	454	33	0.023628	f	+/T	20200127corrected_.results.xlsx	2025-09-07 16:30:00	0.872786
7	454	33	0.023628	f	+/T	20200127corrected_.results.xlsx	2025-09-07 17:30:00	0.848784
7	454	33	0.023628	f	+/T	20200127corrected_.results.xlsx	2025-09-07 18:30:00	0.881603
7	454	33	0.023628	f	+/T	20200127corrected_.results.xlsx	2025-09-07 19:30:00	0.936114
7	454	33	0.023628	f	+/T	20200127corrected_.results.xlsx	2025-09-07 20:30:00	1.00106
7	454	33	0.023628	f	+/T	20200127corrected_.results.xlsx	2025-09-07 21:30:00	1.03861
7	454	33	0.023628	f	+/T	20200127corrected_.results.xlsx	2025-09-07 22:30:00	1.05326
7	454	33	0.023628	f	+/T	20200127corrected_.results.xlsx	2025-09-07 23:30:00	1.05413
8	448	31.8	0.0249694	f	+/T	20200127corrected_.results.xlsx	2025-09-07 00:30:00	1.06495
8	448	31.8	0.0249694	f	+/T	20200127corrected_.results.xlsx	2025-09-07 01:30:00	1.07274
8	448	31.8	0.0249694	f	+/T	20200127corrected_.results.xlsx	2025-09-07 02:30:00	1.07461
8	448	31.8	0.0249694	f	+/T	20200127corrected_.results.xlsx	2025-09-07 03:30:00	1.07504
8	448	31.8	0.0249694	f	+/T	20200127corrected_.results.xlsx	2025-09-07 04:30:00	1.05633
8	448	31.8	0.0249694	f	+/T	20200127corrected_.results.xlsx	2025-09-07 05:30:00	0.985454
8	448	31.8	0.0249694	f	+/T	20200127corrected_.results.xlsx	2025-09-07 06:30:00	0.941387
8	448	31.8	0.0249694	f	+/T	20200127corrected_.results.xlsx	2025-09-07 07:30:00	0.862493
8	448	31.8	0.0249694	f	+/T	20200127corrected_.results.xlsx	2025-09-07 08:30:00	0.895964
8	448	31.8	0.0249694	f	+/T	20200127corrected_.results.xlsx	2025-09-07 09:30:00	0.954699
8	448	31.8	0.0249694	f	+/T	20200127corrected_.results.xlsx	2025-09-07 10:30:00	0.962423
8	448	31.8	0.0249694	f	+/T	20200127corrected_.results.xlsx	2025-09-07 11:30:00	0.988009
8	448	31.8	0.0249694	f	+/T	20200127corrected_.results.xlsx	2025-09-07 12:30:00	0.946467
8	448	31.8	0.0249694	f	+/T	20200127corrected_.results.xlsx	2025-09-07 13:30:00	0.909316
8	448	31.8	0.0249694	f	+/T	20200127corrected_.results.xlsx	2025-09-07 14:30:00	0.930521
8	448	31.8	0.0249694	f	+/T	20200127corrected_.results.xlsx	2025-09-07 15:30:00	0.946996
8	448	31.8	0.0249694	f	+/T	20200127corrected_.results.xlsx	2025-09-07 16:30:00	0.908903
8	448	31.8	0.0249694	f	+/T	20200127corrected_.results.xlsx	2025-09-07 17:30:00	0.91007
8	448	31.8	0.0249694	f	+/T	20200127corrected_.results.xlsx	2025-09-07 18:30:00	0.959872
8	448	31.8	0.0249694	f	+/T	20200127corrected_.results.xlsx	2025-09-07 19:30:00	0.949606
8	448	31.8	0.0249694	f	+/T	20200127corrected_.results.xlsx	2025-09-07 20:30:00	0.951581
8	448	31.8	0.0249694	f	+/T	20200127corrected_.results.xlsx	2025-09-07 21:30:00	1.00612
8	448	31.8	0.0249694	f	+/T	20200127corrected_.results.xlsx	2025-09-07 22:30:00	1.02683
8	448	31.8	0.0249694	f	+/T	20200127corrected_.results.xlsx	2025-09-07 23:30:00	1.06086
9	465	35.6	0.0245106	f	+/T	20200127corrected_.results.xlsx	2025-09-07 00:30:00	1.08216
9	465	35.6	0.0245106	f	+/T	20200127corrected_.results.xlsx	2025-09-07 01:30:00	1.08521
9	465	35.6	0.0245106	f	+/T	20200127corrected_.results.xlsx	2025-09-07 02:30:00	1.09663
9	465	35.6	0.0245106	f	+/T	20200127corrected_.results.xlsx	2025-09-07 03:30:00	1.08714
9	465	35.6	0.0245106	f	+/T	20200127corrected_.results.xlsx	2025-09-07 04:30:00	1.08376
9	465	35.6	0.0245106	f	+/T	20200127corrected_.results.xlsx	2025-09-07 05:30:00	1.05264
9	465	35.6	0.0245106	f	+/T	20200127corrected_.results.xlsx	2025-09-07 06:30:00	1.00026
9	465	35.6	0.0245106	f	+/T	20200127corrected_.results.xlsx	2025-09-07 07:30:00	0.949858
9	465	35.6	0.0245106	f	+/T	20200127corrected_.results.xlsx	2025-09-07 08:30:00	0.99775
9	465	35.6	0.0245106	f	+/T	20200127corrected_.results.xlsx	2025-09-07 09:30:00	0.966506
9	465	35.6	0.0245106	f	+/T	20200127corrected_.results.xlsx	2025-09-07 10:30:00	0.954873
9	465	35.6	0.0245106	f	+/T	20200127corrected_.results.xlsx	2025-09-07 11:30:00	0.986972
9	465	35.6	0.0245106	f	+/T	20200127corrected_.results.xlsx	2025-09-07 12:30:00	1.01392
9	465	35.6	0.0245106	f	+/T	20200127corrected_.results.xlsx	2025-09-07 13:30:00	0.993446
9	465	35.6	0.0245106	f	+/T	20200127corrected_.results.xlsx	2025-09-07 14:30:00	0.965645
9	465	35.6	0.0245106	f	+/T	20200127corrected_.results.xlsx	2025-09-07 15:30:00	1.03944
9	465	35.6	0.0245106	f	+/T	20200127corrected_.results.xlsx	2025-09-07 16:30:00	1.035
9	465	35.6	0.0245106	f	+/T	20200127corrected_.results.xlsx	2025-09-07 17:30:00	1.07809
9	465	35.6	0.0245106	f	+/T	20200127corrected_.results.xlsx	2025-09-07 18:30:00	1.05106
9	465	35.6	0.0245106	f	+/T	20200127corrected_.results.xlsx	2025-09-07 19:30:00	1.07797
9	465	35.6	0.0245106	f	+/T	20200127corrected_.results.xlsx	2025-09-07 20:30:00	1.08122
9	465	35.6	0.0245106	f	+/T	20200127corrected_.results.xlsx	2025-09-07 21:30:00	1.07025
9	465	35.6	0.0245106	f	+/T	20200127corrected_.results.xlsx	2025-09-07 22:30:00	1.08849
9	465	35.6	0.0245106	f	+/T	20200127corrected_.results.xlsx	2025-09-07 23:30:00	1.08292
10	449	39.4	0.0245226	f	+/+	20200127corrected_.results.xlsx	2025-09-07 00:30:00	1.00336
10	449	39.4	0.0245226	f	+/+	20200127corrected_.results.xlsx	2025-09-07 01:30:00	0.989116
10	449	39.4	0.0245226	f	+/+	20200127corrected_.results.xlsx	2025-09-07 02:30:00	0.975225
10	449	39.4	0.0245226	f	+/+	20200127corrected_.results.xlsx	2025-09-07 03:30:00	0.922161
10	449	39.4	0.0245226	f	+/+	20200127corrected_.results.xlsx	2025-09-07 04:30:00	0.868849
10	449	39.4	0.0245226	f	+/+	20200127corrected_.results.xlsx	2025-09-07 05:30:00	0.856905
10	449	39.4	0.0245226	f	+/+	20200127corrected_.results.xlsx	2025-09-07 06:30:00	0.803605
10	449	39.4	0.0245226	f	+/+	20200127corrected_.results.xlsx	2025-09-07 07:30:00	0.785658
10	449	39.4	0.0245226	f	+/+	20200127corrected_.results.xlsx	2025-09-07 08:30:00	0.810781
10	449	39.4	0.0245226	f	+/+	20200127corrected_.results.xlsx	2025-09-07 09:30:00	0.881435
10	449	39.4	0.0245226	f	+/+	20200127corrected_.results.xlsx	2025-09-07 10:30:00	0.914797
10	449	39.4	0.0245226	f	+/+	20200127corrected_.results.xlsx	2025-09-07 11:30:00	0.91666
10	449	39.4	0.0245226	f	+/+	20200127corrected_.results.xlsx	2025-09-07 12:30:00	0.937562
10	449	39.4	0.0245226	f	+/+	20200127corrected_.results.xlsx	2025-09-07 13:30:00	0.946699
10	449	39.4	0.0245226	f	+/+	20200127corrected_.results.xlsx	2025-09-07 14:30:00	0.976634
10	449	39.4	0.0245226	f	+/+	20200127corrected_.results.xlsx	2025-09-07 15:30:00	0.977446
10	449	39.4	0.0245226	f	+/+	20200127corrected_.results.xlsx	2025-09-07 16:30:00	1.0369
10	449	39.4	0.0245226	f	+/+	20200127corrected_.results.xlsx	2025-09-07 17:30:00	1.05876
10	449	39.4	0.0245226	f	+/+	20200127corrected_.results.xlsx	2025-09-07 18:30:00	1.03678
10	449	39.4	0.0245226	f	+/+	20200127corrected_.results.xlsx	2025-09-07 19:30:00	1.02354
10	449	39.4	0.0245226	f	+/+	20200127corrected_.results.xlsx	2025-09-07 20:30:00	0.941755
10	449	39.4	0.0245226	f	+/+	20200127corrected_.results.xlsx	2025-09-07 21:30:00	0.917932
10	449	39.4	0.0245226	f	+/+	20200127corrected_.results.xlsx	2025-09-07 22:30:00	0.875464
10	449	39.4	0.0245226	f	+/+	20200127corrected_.results.xlsx	2025-09-07 23:30:00	0.951211
11	456	40.6	0.0259231	f	+/+	20200127corrected_.results.xlsx	2025-09-07 00:30:00	1.03535
11	456	40.6	0.0259231	f	+/+	20200127corrected_.results.xlsx	2025-09-07 01:30:00	1.02708
11	456	40.6	0.0259231	f	+/+	20200127corrected_.results.xlsx	2025-09-07 02:30:00	1.02129
11	456	40.6	0.0259231	f	+/+	20200127corrected_.results.xlsx	2025-09-07 03:30:00	1.01685
11	456	40.6	0.0259231	f	+/+	20200127corrected_.results.xlsx	2025-09-07 04:30:00	1.01449
11	456	40.6	0.0259231	f	+/+	20200127corrected_.results.xlsx	2025-09-07 05:30:00	0.996469
11	456	40.6	0.0259231	f	+/+	20200127corrected_.results.xlsx	2025-09-07 06:30:00	0.95254
11	456	40.6	0.0259231	f	+/+	20200127corrected_.results.xlsx	2025-09-07 07:30:00	0.954617
11	456	40.6	0.0259231	f	+/+	20200127corrected_.results.xlsx	2025-09-07 08:30:00	0.928888
11	456	40.6	0.0259231	f	+/+	20200127corrected_.results.xlsx	2025-09-07 09:30:00	0.960822
11	456	40.6	0.0259231	f	+/+	20200127corrected_.results.xlsx	2025-09-07 10:30:00	0.938292
11	456	40.6	0.0259231	f	+/+	20200127corrected_.results.xlsx	2025-09-07 11:30:00	0.908243
11	456	40.6	0.0259231	f	+/+	20200127corrected_.results.xlsx	2025-09-07 12:30:00	0.891461
11	456	40.6	0.0259231	f	+/+	20200127corrected_.results.xlsx	2025-09-07 13:30:00	0.874822
11	456	40.6	0.0259231	f	+/+	20200127corrected_.results.xlsx	2025-09-07 14:30:00	0.886024
11	456	40.6	0.0259231	f	+/+	20200127corrected_.results.xlsx	2025-09-07 15:30:00	0.895809
11	456	40.6	0.0259231	f	+/+	20200127corrected_.results.xlsx	2025-09-07 16:30:00	0.898305
11	456	40.6	0.0259231	f	+/+	20200127corrected_.results.xlsx	2025-09-07 17:30:00	0.910426
11	456	40.6	0.0259231	f	+/+	20200127corrected_.results.xlsx	2025-09-07 18:30:00	0.938359
11	456	40.6	0.0259231	f	+/+	20200127corrected_.results.xlsx	2025-09-07 19:30:00	0.994419
11	456	40.6	0.0259231	f	+/+	20200127corrected_.results.xlsx	2025-09-07 20:30:00	1.0019
11	456	40.6	0.0259231	f	+/+	20200127corrected_.results.xlsx	2025-09-07 21:30:00	1.01874
11	456	40.6	0.0259231	f	+/+	20200127corrected_.results.xlsx	2025-09-07 22:30:00	1.01447
11	456	40.6	0.0259231	f	+/+	20200127corrected_.results.xlsx	2025-09-07 23:30:00	1.02716
12	457	36.9	0.0251732	f	+/+	20200127corrected_.results.xlsx	2025-09-07 00:30:00	1.02346
12	457	36.9	0.0251732	f	+/+	20200127corrected_.results.xlsx	2025-09-07 01:30:00	1.02927
12	457	36.9	0.0251732	f	+/+	20200127corrected_.results.xlsx	2025-09-07 02:30:00	1.03594
12	457	36.9	0.0251732	f	+/+	20200127corrected_.results.xlsx	2025-09-07 03:30:00	1.0331
12	457	36.9	0.0251732	f	+/+	20200127corrected_.results.xlsx	2025-09-07 04:30:00	1.01981
12	457	36.9	0.0251732	f	+/+	20200127corrected_.results.xlsx	2025-09-07 05:30:00	1.00146
12	457	36.9	0.0251732	f	+/+	20200127corrected_.results.xlsx	2025-09-07 06:30:00	0.9736
12	457	36.9	0.0251732	f	+/+	20200127corrected_.results.xlsx	2025-09-07 07:30:00	0.971488
12	457	36.9	0.0251732	f	+/+	20200127corrected_.results.xlsx	2025-09-07 08:30:00	0.939784
12	457	36.9	0.0251732	f	+/+	20200127corrected_.results.xlsx	2025-09-07 09:30:00	0.908267
12	457	36.9	0.0251732	f	+/+	20200127corrected_.results.xlsx	2025-09-07 10:30:00	0.901305
12	457	36.9	0.0251732	f	+/+	20200127corrected_.results.xlsx	2025-09-07 11:30:00	0.840645
12	457	36.9	0.0251732	f	+/+	20200127corrected_.results.xlsx	2025-09-07 12:30:00	0.835459
12	457	36.9	0.0251732	f	+/+	20200127corrected_.results.xlsx	2025-09-07 13:30:00	0.844793
12	457	36.9	0.0251732	f	+/+	20200127corrected_.results.xlsx	2025-09-07 14:30:00	0.850676
12	457	36.9	0.0251732	f	+/+	20200127corrected_.results.xlsx	2025-09-07 15:30:00	0.868479
12	457	36.9	0.0251732	f	+/+	20200127corrected_.results.xlsx	2025-09-07 16:30:00	0.858533
12	457	36.9	0.0251732	f	+/+	20200127corrected_.results.xlsx	2025-09-07 17:30:00	0.87675
12	457	36.9	0.0251732	f	+/+	20200127corrected_.results.xlsx	2025-09-07 18:30:00	0.966371
12	457	36.9	0.0251732	f	+/+	20200127corrected_.results.xlsx	2025-09-07 19:30:00	0.991925
12	457	36.9	0.0251732	f	+/+	20200127corrected_.results.xlsx	2025-09-07 20:30:00	0.971612
12	457	36.9	0.0251732	f	+/+	20200127corrected_.results.xlsx	2025-09-07 21:30:00	0.982974
12	457	36.9	0.0251732	f	+/+	20200127corrected_.results.xlsx	2025-09-07 22:30:00	1.01148
12	457	36.9	0.0251732	f	+/+	20200127corrected_.results.xlsx	2025-09-07 23:30:00	1.0295
1	474	31.6	0.0241772	f	+/T	20200130_.results.xlsx	2025-09-07 00:30:00	1.05983
1	474	31.6	0.0241772	f	+/T	20200130_.results.xlsx	2025-09-07 01:30:00	1.0573
1	474	31.6	0.0241772	f	+/T	20200130_.results.xlsx	2025-09-07 02:30:00	1.05575
1	474	31.6	0.0241772	f	+/T	20200130_.results.xlsx	2025-09-07 03:30:00	1.06122
1	474	31.6	0.0241772	f	+/T	20200130_.results.xlsx	2025-09-07 04:30:00	1.05561
1	474	31.6	0.0241772	f	+/T	20200130_.results.xlsx	2025-09-07 05:30:00	1.04398
1	474	31.6	0.0241772	f	+/T	20200130_.results.xlsx	2025-09-07 06:30:00	1.04886
1	474	31.6	0.0241772	f	+/T	20200130_.results.xlsx	2025-09-07 07:30:00	1.01804
1	474	31.6	0.0241772	f	+/T	20200130_.results.xlsx	2025-09-07 08:30:00	0.996886
1	474	31.6	0.0241772	f	+/T	20200130_.results.xlsx	2025-09-07 09:30:00	0.975756
1	474	31.6	0.0241772	f	+/T	20200130_.results.xlsx	2025-09-07 10:30:00	0.936766
1	474	31.6	0.0241772	f	+/T	20200130_.results.xlsx	2025-09-07 11:30:00	0.936851
1	474	31.6	0.0241772	f	+/T	20200130_.results.xlsx	2025-09-07 12:30:00	0.939833
1	474	31.6	0.0241772	f	+/T	20200130_.results.xlsx	2025-09-07 13:30:00	0.993261
1	474	31.6	0.0241772	f	+/T	20200130_.results.xlsx	2025-09-07 14:30:00	0.984945
1	474	31.6	0.0241772	f	+/T	20200130_.results.xlsx	2025-09-07 15:30:00	0.9588
1	474	31.6	0.0241772	f	+/T	20200130_.results.xlsx	2025-09-07 16:30:00	0.934671
1	474	31.6	0.0241772	f	+/T	20200130_.results.xlsx	2025-09-07 17:30:00	0.919074
1	474	31.6	0.0241772	f	+/T	20200130_.results.xlsx	2025-09-07 18:30:00	0.927404
1	474	31.6	0.0241772	f	+/T	20200130_.results.xlsx	2025-09-07 19:30:00	0.993905
1	474	31.6	0.0241772	f	+/T	20200130_.results.xlsx	2025-09-07 20:30:00	1.03617
1	474	31.6	0.0241772	f	+/T	20200130_.results.xlsx	2025-09-07 21:30:00	1.0431
1	474	31.6	0.0241772	f	+/T	20200130_.results.xlsx	2025-09-07 22:30:00	1.05193
1	474	31.6	0.0241772	f	+/T	20200130_.results.xlsx	2025-09-07 23:30:00	1.06091
2	480	41.4	0.0264587	f	+/T	20200130_.results.xlsx	2025-09-07 00:30:00	0.955983
2	480	41.4	0.0264587	f	+/T	20200130_.results.xlsx	2025-09-07 01:30:00	0.905373
2	480	41.4	0.0264587	f	+/T	20200130_.results.xlsx	2025-09-07 02:30:00	0.90054
2	480	41.4	0.0264587	f	+/T	20200130_.results.xlsx	2025-09-07 03:30:00	0.870111
2	480	41.4	0.0264587	f	+/T	20200130_.results.xlsx	2025-09-07 04:30:00	0.828997
2	480	41.4	0.0264587	f	+/T	20200130_.results.xlsx	2025-09-07 05:30:00	0.798169
2	480	41.4	0.0264587	f	+/T	20200130_.results.xlsx	2025-09-07 06:30:00	0.772594
2	480	41.4	0.0264587	f	+/T	20200130_.results.xlsx	2025-09-07 07:30:00	0.76543
2	480	41.4	0.0264587	f	+/T	20200130_.results.xlsx	2025-09-07 08:30:00	0.768978
2	480	41.4	0.0264587	f	+/T	20200130_.results.xlsx	2025-09-07 09:30:00	0.858408
2	480	41.4	0.0264587	f	+/T	20200130_.results.xlsx	2025-09-07 10:30:00	0.842556
2	480	41.4	0.0264587	f	+/T	20200130_.results.xlsx	2025-09-07 11:30:00	0.831107
2	480	41.4	0.0264587	f	+/T	20200130_.results.xlsx	2025-09-07 12:30:00	0.801623
2	480	41.4	0.0264587	f	+/T	20200130_.results.xlsx	2025-09-07 13:30:00	0.800818
2	480	41.4	0.0264587	f	+/T	20200130_.results.xlsx	2025-09-07 14:30:00	0.779445
2	480	41.4	0.0264587	f	+/T	20200130_.results.xlsx	2025-09-07 15:30:00	0.810318
2	480	41.4	0.0264587	f	+/T	20200130_.results.xlsx	2025-09-07 16:30:00	0.793263
2	480	41.4	0.0264587	f	+/T	20200130_.results.xlsx	2025-09-07 17:30:00	0.805001
2	480	41.4	0.0264587	f	+/T	20200130_.results.xlsx	2025-09-07 18:30:00	0.811746
2	480	41.4	0.0264587	f	+/T	20200130_.results.xlsx	2025-09-07 19:30:00	0.876177
2	480	41.4	0.0264587	f	+/T	20200130_.results.xlsx	2025-09-07 20:30:00	0.894426
2	480	41.4	0.0264587	f	+/T	20200130_.results.xlsx	2025-09-07 21:30:00	0.963904
2	480	41.4	0.0264587	f	+/T	20200130_.results.xlsx	2025-09-07 22:30:00	0.983532
2	480	41.4	0.0264587	f	+/T	20200130_.results.xlsx	2025-09-07 23:30:00	0.978175
3	481	40.4	0.0276255	f	+/T	20200130_.results.xlsx	2025-09-07 00:30:00	0.891365
3	481	40.4	0.0276255	f	+/T	20200130_.results.xlsx	2025-09-07 01:30:00	0.853725
3	481	40.4	0.0276255	f	+/T	20200130_.results.xlsx	2025-09-07 02:30:00	0.864166
3	481	40.4	0.0276255	f	+/T	20200130_.results.xlsx	2025-09-07 03:30:00	0.87823
3	481	40.4	0.0276255	f	+/T	20200130_.results.xlsx	2025-09-07 04:30:00	0.866327
3	481	40.4	0.0276255	f	+/T	20200130_.results.xlsx	2025-09-07 05:30:00	0.851593
3	481	40.4	0.0276255	f	+/T	20200130_.results.xlsx	2025-09-07 06:30:00	0.861694
3	481	40.4	0.0276255	f	+/T	20200130_.results.xlsx	2025-09-07 07:30:00	0.826633
3	481	40.4	0.0276255	f	+/T	20200130_.results.xlsx	2025-09-07 08:30:00	0.865707
3	481	40.4	0.0276255	f	+/T	20200130_.results.xlsx	2025-09-07 09:30:00	0.928899
3	481	40.4	0.0276255	f	+/T	20200130_.results.xlsx	2025-09-07 10:30:00	0.920237
3	481	40.4	0.0276255	f	+/T	20200130_.results.xlsx	2025-09-07 11:30:00	0.919245
3	481	40.4	0.0276255	f	+/T	20200130_.results.xlsx	2025-09-07 12:30:00	0.881848
3	481	40.4	0.0276255	f	+/T	20200130_.results.xlsx	2025-09-07 13:30:00	0.878383
3	481	40.4	0.0276255	f	+/T	20200130_.results.xlsx	2025-09-07 14:30:00	0.871027
3	481	40.4	0.0276255	f	+/T	20200130_.results.xlsx	2025-09-07 15:30:00	0.89587
3	481	40.4	0.0276255	f	+/T	20200130_.results.xlsx	2025-09-07 16:30:00	0.888762
3	481	40.4	0.0276255	f	+/T	20200130_.results.xlsx	2025-09-07 17:30:00	0.89121
3	481	40.4	0.0276255	f	+/T	20200130_.results.xlsx	2025-09-07 18:30:00	0.867952
3	481	40.4	0.0276255	f	+/T	20200130_.results.xlsx	2025-09-07 19:30:00	0.866982
3	481	40.4	0.0276255	f	+/T	20200130_.results.xlsx	2025-09-07 20:30:00	0.880055
3	481	40.4	0.0276255	f	+/T	20200130_.results.xlsx	2025-09-07 21:30:00	0.85684
3	481	40.4	0.0276255	f	+/T	20200130_.results.xlsx	2025-09-07 22:30:00	0.881417
3	481	40.4	0.0276255	f	+/T	20200130_.results.xlsx	2025-09-07 23:30:00	0.919435
4	458	33.6	0.0241483	f	+/+	20200130_.results.xlsx	2025-09-07 00:30:00	0.98475
4	458	33.6	0.0241483	f	+/+	20200130_.results.xlsx	2025-09-07 01:30:00	0.971015
4	458	33.6	0.0241483	f	+/+	20200130_.results.xlsx	2025-09-07 02:30:00	0.953186
4	458	33.6	0.0241483	f	+/+	20200130_.results.xlsx	2025-09-07 03:30:00	0.951835
4	458	33.6	0.0241483	f	+/+	20200130_.results.xlsx	2025-09-07 04:30:00	0.963249
4	458	33.6	0.0241483	f	+/+	20200130_.results.xlsx	2025-09-07 05:30:00	0.955373
4	458	33.6	0.0241483	f	+/+	20200130_.results.xlsx	2025-09-07 06:30:00	0.910257
4	458	33.6	0.0241483	f	+/+	20200130_.results.xlsx	2025-09-07 07:30:00	0.919024
4	458	33.6	0.0241483	f	+/+	20200130_.results.xlsx	2025-09-07 08:30:00	0.918098
4	458	33.6	0.0241483	f	+/+	20200130_.results.xlsx	2025-09-07 09:30:00	0.916732
4	458	33.6	0.0241483	f	+/+	20200130_.results.xlsx	2025-09-07 10:30:00	0.92818
4	458	33.6	0.0241483	f	+/+	20200130_.results.xlsx	2025-09-07 11:30:00	0.908279
4	458	33.6	0.0241483	f	+/+	20200130_.results.xlsx	2025-09-07 12:30:00	0.898865
4	458	33.6	0.0241483	f	+/+	20200130_.results.xlsx	2025-09-07 13:30:00	0.884688
4	458	33.6	0.0241483	f	+/+	20200130_.results.xlsx	2025-09-07 14:30:00	0.862343
4	458	33.6	0.0241483	f	+/+	20200130_.results.xlsx	2025-09-07 15:30:00	0.888877
4	458	33.6	0.0241483	f	+/+	20200130_.results.xlsx	2025-09-07 16:30:00	0.911351
4	458	33.6	0.0241483	f	+/+	20200130_.results.xlsx	2025-09-07 17:30:00	0.954719
4	458	33.6	0.0241483	f	+/+	20200130_.results.xlsx	2025-09-07 18:30:00	0.979538
4	458	33.6	0.0241483	f	+/+	20200130_.results.xlsx	2025-09-07 19:30:00	0.993411
4	458	33.6	0.0241483	f	+/+	20200130_.results.xlsx	2025-09-07 20:30:00	1.00386
4	458	33.6	0.0241483	f	+/+	20200130_.results.xlsx	2025-09-07 21:30:00	0.997028
4	458	33.6	0.0241483	f	+/+	20200130_.results.xlsx	2025-09-07 22:30:00	0.996633
4	458	33.6	0.0241483	f	+/+	20200130_.results.xlsx	2025-09-07 23:30:00	0.988346
5	459	30	0.023034	f	+/+	20200130_.results.xlsx	2025-09-07 00:30:00	1.0261
5	459	30	0.023034	f	+/+	20200130_.results.xlsx	2025-09-07 01:30:00	0.996553
5	459	30	0.023034	f	+/+	20200130_.results.xlsx	2025-09-07 02:30:00	0.995567
5	459	30	0.023034	f	+/+	20200130_.results.xlsx	2025-09-07 03:30:00	0.997372
5	459	30	0.023034	f	+/+	20200130_.results.xlsx	2025-09-07 04:30:00	0.988832
5	459	30	0.023034	f	+/+	20200130_.results.xlsx	2025-09-07 05:30:00	0.977081
5	459	30	0.023034	f	+/+	20200130_.results.xlsx	2025-09-07 06:30:00	0.934755
5	459	30	0.023034	f	+/+	20200130_.results.xlsx	2025-09-07 07:30:00	0.940861
5	459	30	0.023034	f	+/+	20200130_.results.xlsx	2025-09-07 08:30:00	0.916626
5	459	30	0.023034	f	+/+	20200130_.results.xlsx	2025-09-07 09:30:00	0.87431
5	459	30	0.023034	f	+/+	20200130_.results.xlsx	2025-09-07 10:30:00	0.858259
5	459	30	0.023034	f	+/+	20200130_.results.xlsx	2025-09-07 11:30:00	0.826751
5	459	30	0.023034	f	+/+	20200130_.results.xlsx	2025-09-07 12:30:00	0.832809
5	459	30	0.023034	f	+/+	20200130_.results.xlsx	2025-09-07 13:30:00	0.815919
5	459	30	0.023034	f	+/+	20200130_.results.xlsx	2025-09-07 14:30:00	0.856718
5	459	30	0.023034	f	+/+	20200130_.results.xlsx	2025-09-07 15:30:00	0.850839
5	459	30	0.023034	f	+/+	20200130_.results.xlsx	2025-09-07 16:30:00	0.859884
5	459	30	0.023034	f	+/+	20200130_.results.xlsx	2025-09-07 17:30:00	0.940534
5	459	30	0.023034	f	+/+	20200130_.results.xlsx	2025-09-07 18:30:00	0.992569
5	459	30	0.023034	f	+/+	20200130_.results.xlsx	2025-09-07 19:30:00	0.98805
5	459	30	0.023034	f	+/+	20200130_.results.xlsx	2025-09-07 20:30:00	1.03224
5	459	30	0.023034	f	+/+	20200130_.results.xlsx	2025-09-07 21:30:00	1.02775
5	459	30	0.023034	f	+/+	20200130_.results.xlsx	2025-09-07 22:30:00	1.02689
5	459	30	0.023034	f	+/+	20200130_.results.xlsx	2025-09-07 23:30:00	1.03381
6	472	28.9	0.0239147	f	+/+	20200130_.results.xlsx	2025-09-07 00:30:00	1.04112
6	472	28.9	0.0239147	f	+/+	20200130_.results.xlsx	2025-09-07 01:30:00	1.02551
6	472	28.9	0.0239147	f	+/+	20200130_.results.xlsx	2025-09-07 02:30:00	1.03103
6	472	28.9	0.0239147	f	+/+	20200130_.results.xlsx	2025-09-07 03:30:00	1.00993
6	472	28.9	0.0239147	f	+/+	20200130_.results.xlsx	2025-09-07 04:30:00	1.01718
6	472	28.9	0.0239147	f	+/+	20200130_.results.xlsx	2025-09-07 05:30:00	0.989004
6	472	28.9	0.0239147	f	+/+	20200130_.results.xlsx	2025-09-07 06:30:00	0.889675
6	472	28.9	0.0239147	f	+/+	20200130_.results.xlsx	2025-09-07 07:30:00	0.878944
6	472	28.9	0.0239147	f	+/+	20200130_.results.xlsx	2025-09-07 08:30:00	0.925547
6	472	28.9	0.0239147	f	+/+	20200130_.results.xlsx	2025-09-07 09:30:00	0.955739
6	472	28.9	0.0239147	f	+/+	20200130_.results.xlsx	2025-09-07 10:30:00	0.956121
6	472	28.9	0.0239147	f	+/+	20200130_.results.xlsx	2025-09-07 11:30:00	0.921239
6	472	28.9	0.0239147	f	+/+	20200130_.results.xlsx	2025-09-07 12:30:00	0.911914
6	472	28.9	0.0239147	f	+/+	20200130_.results.xlsx	2025-09-07 13:30:00	0.841211
6	472	28.9	0.0239147	f	+/+	20200130_.results.xlsx	2025-09-07 14:30:00	0.940104
6	472	28.9	0.0239147	f	+/+	20200130_.results.xlsx	2025-09-07 15:30:00	0.915428
6	472	28.9	0.0239147	f	+/+	20200130_.results.xlsx	2025-09-07 16:30:00	0.868473
6	472	28.9	0.0239147	f	+/+	20200130_.results.xlsx	2025-09-07 17:30:00	0.831235
6	472	28.9	0.0239147	f	+/+	20200130_.results.xlsx	2025-09-07 18:30:00	0.922093
6	472	28.9	0.0239147	f	+/+	20200130_.results.xlsx	2025-09-07 19:30:00	1.01928
6	472	28.9	0.0239147	f	+/+	20200130_.results.xlsx	2025-09-07 20:30:00	1.03953
6	472	28.9	0.0239147	f	+/+	20200130_.results.xlsx	2025-09-07 21:30:00	1.0423
6	472	28.9	0.0239147	f	+/+	20200130_.results.xlsx	2025-09-07 22:30:00	1.04318
6	472	28.9	0.0239147	f	+/+	20200130_.results.xlsx	2025-09-07 23:30:00	1.03994
7	451	44.5	0.0326051	m	+/T	20200130_.results.xlsx	2025-09-07 00:30:00	1.01265
7	451	44.5	0.0326051	m	+/T	20200130_.results.xlsx	2025-09-07 01:30:00	1.00734
7	451	44.5	0.0326051	m	+/T	20200130_.results.xlsx	2025-09-07 02:30:00	0.998367
7	451	44.5	0.0326051	m	+/T	20200130_.results.xlsx	2025-09-07 03:30:00	0.983897
7	451	44.5	0.0326051	m	+/T	20200130_.results.xlsx	2025-09-07 04:30:00	0.987121
7	451	44.5	0.0326051	m	+/T	20200130_.results.xlsx	2025-09-07 05:30:00	0.980251
7	451	44.5	0.0326051	m	+/T	20200130_.results.xlsx	2025-09-07 06:30:00	0.972857
[truncated: 401 more rows]

## Sheet: Fig 2B_summary
Age (weeks)	Time_day	genotype	sex	n	Dist_mean	Dist_se
10	Day	+/+	f	8	163.694	33.9426
10	Day	+/+	m	9	133.614	42.7612
10	Day	+/T	f	7	251.053	57.8912
10	Day	+/T	m	8	197.64	57.7126
10	Night	+/+	f	8	577.514	104.871
10	Night	+/+	m	9	329.732	57.3275
10	Night	+/T	f	7	1007.25	176.314
10	Night	+/T	m	8	630.476	166.826
26	Day	+/+	f	8	170.251	36.8653
26	Day	+/+	m	9	59.5328	12.2808
26	Day	+/T	f	8	180.604	42.5798
26	Day	+/T	m	9	140.449	37.2153
26	Night	+/+	f	8	792.261	111.683
26	Night	+/+	m	9	198.485	32.154
26	Night	+/T	f	8	901.711	200.521
26	Night	+/T	m	9	645.025	174.82
52	Day	+/+	f	9	74.9906	12.4706
52	Day	+/+	m	8	53.3013	9.28606
52	Day	+/T	f	9	145.937	21.3186
52	Day	+/T	m	9	53.0206	11.2687
52	Night	+/+	f	9	292.696	36.3363
52	Night	+/+	m	8	187.447	34.0539
52	Night	+/T	f	9	405.086	51.1657
52	Night	+/T	m	9	196.68	28.1002

## Sheet: Fig 2B_RawData
mouseID	sex	genotype	MouseID	Dist	Timepoint	Time_day
446	m	+/T	446	19.755	10	Day
446	m	+/T	446	250.24	26	Day
446	m	+/T	446	65.365	52	Day
446	m	+/T	446	127.61	10	Night
446	m	+/T	446	1605.67	26	Night
446	m	+/T	446	214.295	52	Night
447	m	+/T	447	81.97	10	Day
447	m	+/T	447	49.58	26	Day
447	m	+/T	447	29.985	52	Day
447	m	+/T	447	330.845	10	Night
447	m	+/T	447	135.19	26	Night
447	m	+/T	447	124.205	52	Night
469	m	+/T	469	92.37	10	Day
469	m	+/T	469	90.485	26	Day
469	m	+/T	469	551.72	10	Night
469	m	+/T	469	454.03	26	Night
450	m	+/+	450	61.895	10	Day
450	m	+/+	450	66.315	26	Day
450	m	+/+	450	50.41	52	Day
450	m	+/+	450	218.69	10	Night
450	m	+/+	450	214.85	26	Night
450	m	+/+	450	71.2	52	Night
467	m	+/+	467	67.05	10	Day
467	m	+/+	467	18.345	26	Day
467	m	+/+	467	19.29	52	Day
467	m	+/+	467	199.235	10	Night
467	m	+/+	467	70.185	26	Night
467	m	+/+	467	89.64	52	Night
468	m	+/+	468	162.97	10	Day
468	m	+/+	468	58.235	26	Day
468	m	+/+	468	78.485	52	Day
468	m	+/+	468	419.055	10	Night
468	m	+/+	468	291.125	26	Night
468	m	+/+	468	318.995	52	Night
480	f	+/T	480	352.16	10	Day
480	f	+/T	480	168.115	52	Day
480	f	+/T	480	799.41	10	Night
480	f	+/T	480	396.725	52	Night
481	f	+/T	481	206.81	10	Day
481	f	+/T	481	71.695	26	Day
481	f	+/T	481	269.2	52	Day
481	f	+/T	481	1118.96	10	Night
481	f	+/T	481	657.345	26	Night
481	f	+/T	481	758.885	52	Night
486	f	+/T	486	167.335	10	Day
486	f	+/T	486	182.61	26	Day
486	f	+/T	486	88.175	52	Day
486	f	+/T	486	889.725	10	Night
486	f	+/T	486	632.56	26	Night
486	f	+/T	486	276.125	52	Night
482	f	+/+	482	330.91	10	Day
482	f	+/+	482	244.235	26	Day
482	f	+/+	482	128.32	52	Day
482	f	+/+	482	724.64	10	Night
482	f	+/+	482	786.43	26	Night
482	f	+/+	482	336.84	52	Night
485	f	+/+	485	103.255	10	Day
485	f	+/+	485	113.185	26	Day
485	f	+/+	485	289	10	Night
485	f	+/+	485	734.985	26	Night
472	f	+/+	472	66.995	10	Day
472	f	+/+	472	74.585	26	Day
472	f	+/+	472	55.05	52	Day
472	f	+/+	472	130.725	10	Night
472	f	+/+	472	593.18	26	Night
472	f	+/+	472	431.805	52	Night
456	f	+/+	456	84.185	10	Day
456	f	+/+	456	92.885	26	Day
456	f	+/+	456	39.675	52	Day
456	f	+/+	456	342.505	10	Night
456	f	+/+	456	473.565	26	Night
456	f	+/+	456	163.25	52	Night
457	f	+/+	457	213.505	10	Day
457	f	+/+	457	185.225	26	Day
457	f	+/+	457	36.485	52	Day
457	f	+/+	457	757.79	10	Night
457	f	+/+	457	669.095	26	Night
457	f	+/+	457	216.73	52	Night
453	f	+/T	453	65.77	10	Day
453	f	+/T	453	108.93	26	Day
453	f	+/T	453	281.315	10	Night
453	f	+/T	453	541.32	26	Night
454	f	+/T	454	522.325	10	Day
454	f	+/T	454	429.97	26	Day
454	f	+/T	454	185.925	52	Day
454	f	+/T	454	1844.45	10	Night
454	f	+/T	454	2140.49	26	Night
454	f	+/T	454	384.125	52	Night
476	m	+/+	476	460.345	10	Day
476	m	+/+	476	140.75	26	Day
476	m	+/+	476	39.435	52	Day
476	m	+/+	476	730.705	10	Night
476	m	+/+	476	390.195	26	Night
476	m	+/+	476	230.16	52	Night
477	m	+/+	477	54.755	10	Day
477	m	+/+	477	32.92	26	Day
477	m	+/+	477	44.785	52	Day
477	m	+/+	477	276.345	10	Night
477	m	+/+	477	157.83	26	Night
477	m	+/+	477	116.075	52	Night
452	m	+/+	452	103.36	10	Day
452	m	+/+	452	38.615	26	Day
452	m	+/+	452	54.79	52	Day
452	m	+/+	452	219.085	10	Night
452	m	+/+	452	186.45	26	Night
452	m	+/+	452	210.18	52	Night
460	m	+/T	460	144.6	10	Day
460	m	+/T	460	100.86	26	Day
460	m	+/T	460	36.205	52	Day
460	m	+/T	460	428.455	10	Night
460	m	+/T	460	230.76	26	Night
460	m	+/T	460	196.495	52	Night
451	m	+/T	451	472.755	10	Day
451	m	+/T	451	19.62	26	Day
451	m	+/T	451	45.66	52	Day
451	m	+/T	451	952.265	10	Night
451	m	+/T	451	150.66	26	Night
451	m	+/T	451	138.71	52	Night
479	m	+/+	479	136.11	10	Day
479	m	+/+	479	84.815	26	Day
479	m	+/+	479	36.21	52	Day
479	m	+/+	479	419.76	10	Night
479	m	+/+	479	190.085	26	Night
479	m	+/+	479	150.39	52	Night
484	m	+/+	484	54.115	10	Day
484	m	+/+	484	63.115	26	Day
484	m	+/+	484	246.755	10	Night
484	m	+/+	484	189.25	26	Night
462	m	+/+	462	101.93	10	Day
462	m	+/+	462	32.685	26	Day
462	m	+/+	462	237.955	10	Night
462	m	+/+	462	96.395	26	Night
489	f	+/T	489	144.34	10	Day
489	f	+/T	489	72.885	26	Day
489	f	+/T	489	1097.35	10	Night
489	f	+/T	489	369.105	26	Night
490	f	+/T	490	298.63	10	Day
490	f	+/T	490	259.635	26	Day
490	f	+/T	490	78.475	52	Day
490	f	+/T	490	1019.54	10	Night
490	f	+/T	490	1283.88	26	Night
490	f	+/T	490	400.82	52	Night
491	f	+/T	491	146.985	52	Day
491	f	+/T	491	472.44	52	Night
488	f	+/+	488	236.255	10	Day
488	f	+/+	488	93.965	52	Day
488	f	+/+	488	629.94	10	Night
488	f	+/+	488	326.37	52	Night
458	f	+/+	458	200.8	10	Day
458	f	+/+	458	136.73	26	Day
458	f	+/+	458	57.07	52	Day
458	f	+/+	458	1025.34	10	Night
458	f	+/+	458	593.59	26	Night
458	f	+/+	458	270.97	52	Night
459	f	+/+	459	73.65	10	Day
459	f	+/+	459	88.36	52	Day
459	f	+/+	459	720.17	10	Night
459	f	+/+	459	295.58	52	Night
483	m	+/T	483	360.125	10	Day
483	m	+/T	483	124.755	26	Day
483	m	+/T	483	18.37	52	Day
483	m	+/T	483	526.39	10	Night
483	m	+/T	483	404.955	26	Night
483	m	+/T	483	123.7	52	Night
463	m	+/T	463	92.05	10	Day
463	m	+/T	463	116.155	26	Day
463	m	+/T	463	57.24	52	Day
463	m	+/T	463	480.22	10	Night
463	m	+/T	463	675.415	26	Night
463	m	+/T	463	243.855	52	Night
478	m	+/T	478	317.495	10	Day
478	m	+/T	478	127.485	26	Day
478	m	+/T	478	45.965	52	Day
478	m	+/T	478	1646.31	10	Night
478	m	+/T	478	811.465	26	Night
478	m	+/T	478	162.775	52	Night
449	f	+/+	449	124.095	26	Day
449	f	+/+	449	132.87	52	Day
449	f	+/+	449	1029.28	26	Night
449	f	+/+	449	453.83	52	Night
474	f	+/T	474	202.03	26	Day
474	f	+/T	474	123.55	52	Day
474	f	+/T	474	760.015	26	Night
474	f	+/T	474	432.265	52	Night
461	m	+/T	461	384.865	26	Day
461	m	+/T	461	135.225	52	Day
461	m	+/T	461	1337.08	26	Night
461	m	+/T	461	393.295	52	Night
465	f	+/T	465	117.075	26	Day
465	f	+/T	465	182.595	52	Day
465	f	+/T	465	828.975	26	Night
465	f	+/T	465	257.36	52	Night
475	f	+/+	475	391.07	26	Day
475	f	+/+	475	43.12	52	Day
475	f	+/+	475	1457.96	26	Night
475	f	+/+	475	138.885	52	Night
448	f	+/T	448	70.41	52	Day
448	f	+/T	448	267.025	52	Night
470	m	+/+	470	103.005	52	Day
470	m	+/+	470	312.94	52	Night
492	m	+/T	492	43.17	52	Day
492	m	+/T	492	172.79	52	Night

## Sheet: Fig 2D_summary
Sex	Genotype	day	mean	n	sd	se
f	wt	distance_0	220.465	8	66.7267	23.5915
f	wt	distance_8	278.674	8	95.3826	33.7228
f	wt	distance_15	254.567	8	110.148	38.9432
f	oe	distance_0	228.958	8	60.276	21.3108
f	oe	distance_8	310.533	8	82.2509	29.0801
f	oe	distance_15	303.4	8	64.4208	22.7762
m	wt	distance_0	178.613	12	34.2654	9.89157
m	wt	distance_8	228.753	12	71.5858	20.665
m	wt	distance_15	224.951	12	86.1847	24.8794
m	oe	distance_0	177.97	12	50.5105	14.5811
m	oe	distance_8	289.664	12	92.5662	26.7216
m	oe	distance_15	252.185	12	56.0918	16.1923

## Sheet: Fig 2D_RawData
ID	Sex	Age	Genotype	Round	delta_distance_middle	delta_distance_end	day	distance
MMIR-6889	f	12	wt	2	91.9365	111.825	distance_0	231.29
MMIR-6898	f	11	wt	2	64.5069	90.7864	distance_0	337.22
MMIR-6899	f	11	wt	2	189.932	164.409	distance_0	189.12
MMIR-6890	f	12	oe	2	130.273	145.118	distance_0	267.3
MMIR-6891	f	12	oe	2	280.321	278.708	distance_0	132.02
MMIR-6896	f	11	oe	2	151.353	197.525	distance_0	160.79
MMIR-6877	m	11	wt	2	94.2478	161.121	distance_0	148.64
MMIR-6879	m	12	wt	2	119.156	146.933	distance_0	211.58
MMIR-6880	m	12	wt	2	170.105	119.814	distance_0	140.76
MMIR-6886	m	12	wt	2	136.826	146.164	distance_0	211.94
MMIR-6888	m	12	wt	2	68.8013	125.712	distance_0	197.22
MMIR-6892	m	11	wt	2	62.6712	149.625	distance_0	229.26
MMIR-6894	m	11	wt	2	120.524	67.4538	distance_0	200.3
MMIR-6876	m	11	oe	2	160.795	118.724	distance_0	213.9
MMIR-6878	m	12	oe	2	141.839	88.9765	distance_0	275.32
MMIR-6881	m	12	oe	2	144.209	100.524	distance_0	221.47
MMIR-6885	m	12	oe	2	228.127	232.84	distance_0	143.85
MMIR-6887	m	12	oe	2	228.993	223.569	distance_0	157.28
MMIR-6893	m	11	oe	2	212.938	125.922	distance_0	197.4
MMIR-6895	m	11	oe	2	112.617	117.161	distance_0	229.06
MMIR-6989	f	12	wt	3	168.064	153.648	distance_0	152.68
MMIR-6993	f	12	wt	3	132.486	70.9183	distance_0	202.12
MMIR-7000	f	12	wt	3	96.2325	74.2705	distance_0	135.37
MMIR-7001	f	12	wt	3	163.311	96.8531	distance_0	231.02
MMIR-7007	f	12	wt	3	143.24	160.969	distance_0	284.9
MMIR-6985	f	12	oe	3	71.5188	101.132	distance_0	229.66
MMIR-6986	f	12	oe	3	143.391	99.5542	distance_0	197.39
MMIR-6987	f	12	oe	3	150.879	114.25	distance_0	288.29
MMIR-6988	f	12	oe	3	110.285	105.231	distance_0	294.99
MMIR-6999	f	12	oe	3	120.592	109.176	distance_0	261.22
MMIR-6982	m	12	wt	3	120.645	119.942	distance_0	186.39
MMIR-6983	m	12	wt	3	238.942	279.067	distance_0	120
MMIR-6984	m	12	wt	3	263.115	106.461	distance_0	142.85
MMIR-6992	m	12	wt	3	93.1484	53.8437	distance_0	187.84
MMIR-6996	m	12	wt	3	144.195	79.7695	distance_0	166.58
MMIR-6976	m	12	oe	3	94.9882	141.825	distance_0	161.22
MMIR-6977	m	12	oe	3	157.17	85.9173	distance_0	147.77
MMIR-6978	m	12	oe	3	243.82	182.249	distance_0	138.36
MMIR-6981	m	12	oe	3	158.607	289.299	distance_0	89.99
MMIR-6990	m	12	oe	3	118.766	145.638	distance_0	160.02
MMIR-6889	f	12	wt	2	91.9365	111.825	distance_8	212.64
MMIR-6898	f	11	wt	2	64.5069	90.7864	distance_8	217.53
MMIR-6899	f	11	wt	2	189.932	164.409	distance_8	359.2
MMIR-6890	f	12	oe	2	130.273	145.118	distance_8	348.22
MMIR-6891	f	12	oe	2	280.321	278.708	distance_8	370.08
MMIR-6896	f	11	oe	2	151.353	197.525	distance_8	243.36
MMIR-6877	m	11	wt	2	94.2478	161.121	distance_8	140.09
MMIR-6879	m	12	wt	2	119.156	146.933	distance_8	252.11
MMIR-6880	m	12	wt	2	170.105	119.814	distance_8	239.44
MMIR-6886	m	12	wt	2	136.826	146.164	distance_8	289.99
MMIR-6888	m	12	wt	2	68.8013	125.712	distance_8	135.69
MMIR-6892	m	11	wt	2	62.6712	149.625	distance_8	143.68
MMIR-6894	m	11	wt	2	120.524	67.4538	distance_8	241.41
MMIR-6876	m	11	oe	2	160.795	118.724	distance_8	343.94
MMIR-6878	m	12	oe	2	141.839	88.9765	distance_8	390.51
MMIR-6881	m	12	oe	2	144.209	100.524	distance_8	319.38
MMIR-6885	m	12	oe	2	228.127	232.84	distance_8	328.16
MMIR-6887	m	12	oe	2	228.993	223.569	distance_8	360.16
MMIR-6893	m	11	oe	2	212.938	125.922	distance_8	420.34
MMIR-6895	m	11	oe	2	112.617	117.161	distance_8	257.96
MMIR-6989	f	12	wt	3	168.064	153.648	distance_8	256.6
MMIR-6993	f	12	wt	3	132.486	70.9183	distance_8	267.78
MMIR-7000	f	12	wt	3	96.2325	74.2705	distance_8	130.27
MMIR-7001	f	12	wt	3	163.311	96.8531	distance_8	377.28
MMIR-7007	f	12	wt	3	143.24	160.969	distance_8	408.09
MMIR-6985	f	12	oe	3	71.5188	101.132	distance_8	164.25
MMIR-6986	f	12	oe	3	143.391	99.5542	distance_8	283.04
MMIR-6987	f	12	oe	3	150.879	114.25	distance_8	434.97
MMIR-6988	f	12	oe	3	110.285	105.231	distance_8	325.33
MMIR-6999	f	12	oe	3	120.592	109.176	distance_8	315.01
MMIR-6982	m	12	wt	3	120.645	119.942	distance_8	224.87
MMIR-6983	m	12	wt	3	238.942	279.067	distance_8	286.73
MMIR-6984	m	12	wt	3	263.115	106.461	distance_8	375.86
MMIR-6992	m	12	wt	3	93.1484	53.8437	distance_8	174.97
MMIR-6996	m	12	wt	3	144.195	79.7695	distance_8	240.2
MMIR-6976	m	12	oe	3	94.9882	141.825	distance_8	153.14
MMIR-6977	m	12	oe	3	157.17	85.9173	distance_8	232.25
MMIR-6978	m	12	oe	3	243.82	182.249	distance_8	337.35
MMIR-6981	m	12	oe	3	158.607	289.299	distance_8	142.73
MMIR-6990	m	12	oe	3	118.766	145.638	distance_8	190.05
MMIR-6889	f	12	wt	2	91.9365	111.825	distance_15	258.64
MMIR-6898	f	11	wt	2	64.5069	90.7864	distance_15	306.15
MMIR-6899	f	11	wt	2	189.932	164.409	distance_15	310.93
MMIR-6890	f	12	oe	2	130.273	145.118	distance_15	387.9
MMIR-6891	f	12	oe	2	280.321	278.708	distance_15	367.95
MMIR-6896	f	11	oe	2	151.353	197.525	distance_15	317.6
MMIR-6877	m	11	wt	2	94.2478	161.121	distance_15	239.49
MMIR-6879	m	12	wt	2	119.156	146.933	distance_15	310.88
MMIR-6880	m	12	wt	2	170.105	119.814	distance_15	168.65
MMIR-6886	m	12	wt	2	136.826	146.164	distance_15	309.78
MMIR-6888	m	12	wt	2	68.8013	125.712	distance_15	247.93
MMIR-6892	m	11	wt	2	62.6712	149.625	distance_15	343.03
MMIR-6894	m	11	wt	2	120.524	67.4538	distance_15	135.11
MMIR-6876	m	11	oe	2	160.795	118.724	distance_15	253.95
MMIR-6878	m	12	oe	2	141.839	88.9765	distance_15	244.97
MMIR-6881	m	12	oe	2	144.209	100.524	distance_15	222.63
MMIR-6885	m	12	oe	2	228.127	232.84	distance_15	334.94
MMIR-6887	m	12	oe	2	228.993	223.569	distance_15	351.63
MMIR-6893	m	11	oe	2	212.938	125.922	distance_15	248.57
MMIR-6895	m	11	oe	2	112.617	117.161	distance_15	268.37
MMIR-6989	f	12	wt	3	168.064	153.648	distance_15	234.59
MMIR-6993	f	12	wt	3	132.486	70.9183	distance_15	143.34
MMIR-7000	f	12	wt	3	96.2325	74.2705	distance_15	100.54
MMIR-7001	f	12	wt	3	163.311	96.8531	distance_15	223.75
MMIR-7007	f	12	wt	3	143.24	160.969	distance_15	458.6
MMIR-6985	f	12	oe	3	71.5188	101.132	distance_15	232.26
MMIR-6986	f	12	oe	3	143.391	99.5542	distance_15	196.51
MMIR-6987	f	12	oe	3	150.879	114.25	distance_15	329.37
MMIR-6988	f	12	oe	3	110.285	105.231	distance_15	310.42
MMIR-6999	f	12	oe	3	120.592	109.176	distance_15	285.19
MMIR-6982	m	12	wt	3	120.645	119.942	distance_15	223.56
MMIR-6983	m	12	wt	3	238.942	279.067	distance_15	334.88
MMIR-6984	m	12	wt	3	263.115	106.461	distance_15	152.08
MMIR-6992	m	12	wt	3	93.1484	53.8437	distance_15	101.14
MMIR-6996	m	12	wt	3	144.195	79.7695	distance_15	132.88
MMIR-6976	m	12	oe	3	94.9882	141.825	distance_15	228.65
MMIR-6977	m	12	oe	3	157.17	85.9173	distance_15	126.96
MMIR-6978	m	12	oe	3	243.82	182.249	distance_15	252.16
MMIR-6981	m	12	oe	3	158.607	289.299	distance_15	260.34
MMIR-6990	m	12	oe	3	118.766	145.638	distance_15	233.05

## Sheet: Fig 2E_summary
Sex	Genotype	mean	n	sd	se
f	wt	86.1274	8	48.5154	17.1528
f	oe	103.641	7	44.4719	16.8088
m	wt	73.0322	12	45.0823	13.0141
m	oe	98.7998	12	46.8759	13.5319

## Sheet: Fig 2E_RawData
ID	Sex	Age	Genotype	Round	distance_treadmill	distance_running_wheel	distance_running_wheel_day
MMIR-6889	f	12	wt	2	702.57	46.138	3.54908
MMIR-6898	f	11	wt	2	860.9	103.434	7.95646
MMIR-6899	f	11	wt	2	859.25	44.87	3.45154
MMIR-6890	f	12	oe	2	1003.42	104.541	8.04162
MMIR-6891	f	12	oe	2	870.05	51.944	3.99569
MMIR-6896	f	11	oe	2	721.75	87.543	6.73408
MMIR-6877	m	11	wt	2	528.22	38.463	2.95869
MMIR-6879	m	12	wt	2	774.57	88.727	6.82515
MMIR-6880	m	12	wt	2	548.85	48.198	3.70754
MMIR-6886	m	12	wt	2	811.71	18.661	1.43546
MMIR-6888	m	12	wt	2	580.84	11.521	0.886231
MMIR-6892	m	11	wt	2	715.97	76.139	5.85685
MMIR-6894	m	11	wt	2	576.82	114.965	8.84346
MMIR-6876	m	11	oe	2	811.79	76.915	5.91654
MMIR-6878	m	12	oe	2	910.8	79.433	6.11023
MMIR-6881	m	12	oe	2	763.48	127.282	9.79092
MMIR-6885	m	12	oe	2	806.95	142.901	10.9924
MMIR-6887	m	12	oe	2	869.07	57.543	4.42638
MMIR-6893	m	11	oe	2	866.31	39.807	3.06208
MMIR-6895	m	11	oe	2	755.39	64.278	4.94446
MMIR-6989	f	12	wt	3	643.87	124.614	9.58569
MMIR-6993	f	12	wt	3	613.24	63.298	4.86908
MMIR-7000	f	12	wt	3	366.18	31.853	2.45023
MMIR-7001	f	12	wt	3	832.05	173.932	13.3794
MMIR-7007	f	12	wt	3	1151.59	100.88	7.76
MMIR-6985	f	12	oe	3	626.17	110.035	9.16958
MMIR-6986	f	12	oe	3	676.94	156.357	12.0275
MMIR-6987	f	12	oe	3	1052.63	52.379	4.02915
MMIR-6988	f	12	oe	3	930.74	162.686	12.5143
MMIR-6999	f	12	oe	3	861.42	NA	9.16958
MMIR-6982	m	12	wt	3	634.82	65.902	5.06938
MMIR-6983	m	12	wt	3	741.61	120.498	9.26908
MMIR-6984	m	12	wt	3	670.79	144.129	11.0868
MMIR-6992	m	12	wt	3	463.95	27.543	2.11869
MMIR-6996	m	12	wt	3	539.66	121.64	9.35692
MMIR-6976	m	12	oe	3	543.01	105.274	8.098
MMIR-6977	m	12	oe	3	506.98	50.19	3.86077
MMIR-6978	m	12	oe	3	727.87	189.673	14.5902
MMIR-6981	m	12	oe	3	493.06	94.31	7.25462
MMIR-6990	m	12	oe	3	583.12	157.992	12.1532
