# Supplementary material for: POLRMT overexpression increases mtDNA transcription without affecting steady-state mRNA levels
Source: Life Sci Alliance. 2025 Oct 17;8(12):e202302563. doi: 10.26508/lsa.202302563 (PMC12534795; doi:10.26508/lsa.202302563)
Supplement: Supplementary file 5 [file LSA-2023-02563_SdataF3.2.xlsx]

## Sheet: Fig 3B
Age (weeks)	Genotype	18S	PAM1	PAM1/18S	normalized
14	wt	2576070	320.92	0.000124577	105.624
14	wt	2891626	371.17	0.00012836	108.831
14	wt	2665697	287.65	0.000107908	91.4904
14	wt	1710415	197.74	0.000115609	98.0201
14	wt	3077838	348.62	0.000113268	96.0348
14	oe	2576070	356.06	0.000138218	117.189
14	oe	2108107	305.89	0.000145102	123.025
14	oe	1412890	170.9	0.000120958	102.555
14	oe	3271550	472.55	0.000144442	122.466
52	wt	9012702	90430.9	0.0100337	76.837
52	wt	9440336	107266	0.0113625	87.013
52	wt	7958830	92502.4	0.0116226	89.0047
52	wt	7308334	72864.2	0.00997001	76.3493
52	wt	8633568	113964	0.0132001	101.085
52	wt	9709321	215174	0.0221616	169.711
52	oe	15315574	182040	0.011886	91.0213
52	oe	10252290	139436	0.0136005	104.151
52	oe	13249241	138897	0.0104834	80.2806
52	oe	8708940	91447.7	0.0105004	80.4112
52	oe	8481836	91749.9	0.0108172	82.8371
52	oe	9965927	157362	0.01579	120.918
13	oe	33890.6	14183.8	0.418519	62.1771
13	oe	40148.8	29883	0.744307	110.578
13	oe	40055.7	28934.8	0.722364	107.318
13	oe	68910.2	41748.9	0.605845	90.0072
13	wt	25481.4	14126.7	0.554394	82.3633
13	wt	28992	32901.8	1.13486	168.6
13	wt	43136.1	21628.7	0.501407	74.4913
13	wt	49923.6	25050.3	0.501772	74.5456

## Sheet: Fig 3C_raw
Experiment	sample	genotype	age1	age2	18S	Cox1	Nd5	Nd6	Atp6	Cox2	Cytb
mtDNA_qPCR030515	oe2	oe	13	13_16	4.07441	5.39585	5.54388	5.75798	NA	NA	NA
mtDNA_qPCR030515	oe3	oe	13	13_16	2.93224	2.13733	2.16716	2.28369	NA	NA	NA
mtDNA_qPCR030515	oe4	oe	13	13_16	3.09678	3.04117	3.13966	3.25247	NA	NA	NA
mtDNA_qPCR030515	oe5	oe	13	13_16	3.20386	5.11149	5.31879	5.62458	NA	NA	NA
mtDNA_qPCR030515	oe6	oe	13	13_16	3.5204	5.18924	5.86242	6.10877	NA	NA	NA
mtDNA_qPCR030515	oe7	oe	13	13_16	2.38857	4.4073	4.61614	4.85643	NA	NA	NA
mtDNA_qPCR030515	wt1	wt	13	13_16	4.07399	3.58564	3.70377	3.61879	NA	NA	NA
mtDNA_qPCR030515	wt2	wt	13	13_16	5.12336	5.73498	6.23925	6.18649	NA	NA	NA
mtDNA_qPCR030515	wt3	wt	13	13_16	4.10014	3.81308	3.93319	4.02481	NA	NA	NA
mtDNA_qPCR030515	wt4	wt	13	13_16	3.15408	3.32218	3.68758	3.74872	NA	NA	NA
mtDNA_qPCR030515	wt5	wt	13	13_16	4.26208	5.98831	6.31919	6.95782	NA	NA	NA
mtDNA_qPCR030515	wt6	wt	13	13_16	2.62535	4.05447	4.16034	4.11488	NA	NA	NA
mtDNA_qPCR030515	wt7	wt	13	13_16	2.21284	4.22196	4.30125	4.76471	NA	NA	NA
mtDNA_qPCR190816	5148	oe	14	13_16	52.5024	72.3166	NA	NA	NA	NA	NA
mtDNA_qPCR190816	5149	oe	14	13_16	55.0841	80.5975	NA	NA	NA	NA	NA
mtDNA_qPCR190816	5151	oe	14	13_16	57.4802	68.925	NA	NA	NA	NA	NA
mtDNA_qPCR190816	5153	oe	14	13_16	61.319	67.0285	NA	NA	NA	NA	NA
mtDNA_qPCR190816	5154	oe	14	13_16	34.7325	32.39	NA	NA	NA	NA	NA
mtDNA_qPCR190816	5152	wt	14	13_16	63.8766	70.8082	NA	NA	NA	NA	NA
mtDNA_qPCR190816	5155	wt	14	13_16	48.8259	64.9291	NA	NA	NA	NA	NA
mtDNA_qPCR190816	5157	wt	14	13_16	48.3918	73.9247	NA	NA	NA	NA	NA
mtDNA_qPCR190816	5158	wt	14	13_16	55.0698	74.2385	NA	NA	NA	NA	NA
mtDNA_qPCR190816	5159	wt	14	13_16	63.9986	78.1059	NA	NA	NA	NA	NA
mtDNA_qPCR190816	5342	wt	14	13_16	86.2661	46.2996	NA	NA	NA	NA	NA
mtDNA_qPCR230619	6	oe	26	26	69.0577	NA	NA	58.0919	60.1595	59.9894	60.0446
mtDNA_qPCR230619	7	oe	26	26	48.6588	NA	NA	44.4138	42.6996	42.9627	41.3816
mtDNA_qPCR230619	8	oe	26	26	52.9154	NA	NA	46.2117	42.5429	46.1451	42.9915
mtDNA_qPCR230619	9	oe	26	26	38.1993	NA	NA	45.7615	47.5746	47.2015	50.5955
mtDNA_qPCR230619	17	oe	52	52	52.7055	NA	NA	70.0204	54.4345	60.3835	51.3532
mtDNA_qPCR230619	18	oe	52	52	56.1238	NA	NA	59.2149	56.379	60.8637	52.9149
mtDNA_qPCR230619	19	oe	52	52	72.6857	NA	NA	51.1358	52.8575	56.4738	53.1042
mtDNA_qPCR230619	20	oe	52	52	64.9738	NA	NA	66.1056	65.8006	68.0019	65.6145
mtDNA_qPCR230619	21	oe	52	52	46.0499	NA	NA	55.7744	55.1409	62.1385	55.2831
mtDNA_qPCR230619	1	wt	26	26	8.97454	NA	NA	11.6233	12.0038	10.8164	10.0183
mtDNA_qPCR230619	2	wt	26	26	36.0387	NA	NA	38.379	37.6503	38.5201	38.679
mtDNA_qPCR230619	4	wt	26	26	61.8421	NA	NA	71.3705	73.5741	70.4139	73.0527
mtDNA_qPCR230619	5	wt	26	26	34.8657	NA	NA	35.5736	36.4967	35.0409	35.3723
mtDNA_qPCR230619	11	wt	52	52	62.3076	NA	NA	74.3849	68.3913	73.3156	64.6927
mtDNA_qPCR230619	12	wt	52	52	65.3557	NA	NA	66.5283	58.6532	66.0821	61.5646
mtDNA_qPCR230619	13	wt	52	52	57.2584	NA	NA	65.6189	63.9271	69.949	62.6858
mtDNA_qPCR230619	14	wt	52	52	52.6858	NA	NA	47.4497	44.7338	47.45	40.9181
mtDNA_qPCR230619	15	wt	52	52	62.3841	NA	NA	75.1163	65.1259	68.0368	68.6015

## Sheet: Fig 3C normalized
Experiment	sample	genotype	age1	age2	Probe	Qty_norm18S	wt_mean	Qty_relWT
mtDNA_qPCR030515	oe2	oe	13	13_16	Cox1	1.32433	1.26287	104.867
mtDNA_qPCR030515	oe2	oe	13	13_16	Nd5	1.36066	1.32378	102.786
mtDNA_qPCR030515	oe2	oe	13	13_16	Nd6	1.41321	1.37414	102.843
mtDNA_qPCR030515	oe3	oe	13	13_16	Cox1	0.728907	1.26287	57.7183
mtDNA_qPCR030515	oe3	oe	13	13_16	Nd5	0.73908	1.32378	55.831
mtDNA_qPCR030515	oe3	oe	13	13_16	Nd6	0.778822	1.37414	56.677
mtDNA_qPCR030515	oe4	oe	13	13_16	Cox1	0.982041	1.26287	77.7626
mtDNA_qPCR030515	oe4	oe	13	13_16	Nd5	1.01385	1.32378	76.5873
mtDNA_qPCR030515	oe4	oe	13	13_16	Nd6	1.05027	1.37414	76.4312
mtDNA_qPCR030515	oe5	oe	13	13_16	Cox1	1.59541	1.26287	126.332
mtDNA_qPCR030515	oe5	oe	13	13_16	Nd5	1.66012	1.32378	125.407
mtDNA_qPCR030515	oe5	oe	13	13_16	Nd6	1.75556	1.37414	127.757
mtDNA_qPCR030515	oe6	oe	13	13_16	Cox1	1.47405	1.26287	116.722
mtDNA_qPCR030515	oe6	oe	13	13_16	Nd5	1.66527	1.32378	125.797
mtDNA_qPCR030515	oe6	oe	13	13_16	Nd6	1.73525	1.37414	126.279
mtDNA_qPCR030515	oe7	oe	13	13_16	Cox1	1.84516	1.26287	146.109
mtDNA_qPCR030515	oe7	oe	13	13_16	Nd5	1.93259	1.32378	145.991
mtDNA_qPCR030515	oe7	oe	13	13_16	Nd6	2.03319	1.37414	147.961
mtDNA_qPCR030515	wt1	wt	13	13_16	Cox1	0.880129	1.26287	69.6927
mtDNA_qPCR030515	wt1	wt	13	13_16	Nd5	0.909127	1.32378	68.6766
mtDNA_qPCR030515	wt1	wt	13	13_16	Nd6	0.888268	1.37414	64.6417
mtDNA_qPCR030515	wt2	wt	13	13_16	Cox1	1.11938	1.26287	88.6376
mtDNA_qPCR030515	wt2	wt	13	13_16	Nd5	1.2178	1.32378	91.9944
mtDNA_qPCR030515	wt2	wt	13	13_16	Nd6	1.20751	1.37414	87.8735
mtDNA_qPCR030515	wt3	wt	13	13_16	Cox1	0.929989	1.26287	73.6409
mtDNA_qPCR030515	wt3	wt	13	13_16	Nd5	0.959283	1.32378	72.4654
mtDNA_qPCR030515	wt3	wt	13	13_16	Nd6	0.981628	1.37414	71.4357
mtDNA_qPCR030515	wt4	wt	13	13_16	Cox1	1.05329	1.26287	83.4048
mtDNA_qPCR030515	wt4	wt	13	13_16	Nd5	1.16915	1.32378	88.3188
mtDNA_qPCR030515	wt4	wt	13	13_16	Nd6	1.18853	1.37414	86.4924
mtDNA_qPCR030515	wt5	wt	13	13_16	Cox1	1.40502	1.26287	111.256
mtDNA_qPCR030515	wt5	wt	13	13_16	Nd5	1.48266	1.32378	112.002
mtDNA_qPCR030515	wt5	wt	13	13_16	Nd6	1.63249	1.37414	118.801
mtDNA_qPCR030515	wt6	wt	13	13_16	Cox1	1.54435	1.26287	122.289
mtDNA_qPCR030515	wt6	wt	13	13_16	Nd5	1.58468	1.32378	119.709
mtDNA_qPCR030515	wt6	wt	13	13_16	Nd6	1.56736	1.37414	114.061
mtDNA_qPCR030515	wt7	wt	13	13_16	Cox1	1.90793	1.26287	151.079
mtDNA_qPCR030515	wt7	wt	13	13_16	Nd5	1.94377	1.32378	146.835
mtDNA_qPCR030515	wt7	wt	13	13_16	Nd6	2.15321	1.37414	156.695
mtDNA_qPCR190816	5148	oe	14	13_16	Cox1	1.37739	1.17853	116.874
mtDNA_qPCR190816	5149	oe	14	13_16	Cox1	1.46317	1.17853	124.153
mtDNA_qPCR190816	5151	oe	14	13_16	Cox1	1.19911	1.17853	101.746
mtDNA_qPCR190816	5153	oe	14	13_16	Cox1	1.09311	1.17853	92.7522
mtDNA_qPCR190816	5154	oe	14	13_16	Cox1	0.932558	1.17853	79.129
mtDNA_qPCR190816	5152	wt	14	13_16	Cox1	1.10851	1.17853	94.0592
mtDNA_qPCR190816	5155	wt	14	13_16	Cox1	1.32981	1.17853	112.836
mtDNA_qPCR190816	5157	wt	14	13_16	Cox1	1.52763	1.17853	129.622
mtDNA_qPCR190816	5158	wt	14	13_16	Cox1	1.34808	1.17853	114.387
mtDNA_qPCR190816	5159	wt	14	13_16	Cox1	1.22043	1.17853	103.556
mtDNA_qPCR190816	5342	wt	14	13_16	Cox1	0.536707	1.17853	45.5405
mtDNA_qPCR230619	6	oe	26	26	Nd6	0.841208	1.13362	74.2058
mtDNA_qPCR230619	6	oe	26	26	Atp6	0.871148	1.15469	75.4444
mtDNA_qPCR230619	6	oe	26	26	Cox2	0.868685	1.10443	78.6547
mtDNA_qPCR230619	6	oe	26	26	Cytb	0.869485	1.09634	79.3077
mtDNA_qPCR230619	7	oe	26	26	Nd6	0.912761	1.13362	80.5177
mtDNA_qPCR230619	7	oe	26	26	Atp6	0.877532	1.15469	75.9973
mtDNA_qPCR230619	7	oe	26	26	Cox2	0.882938	1.10443	79.9452
mtDNA_qPCR230619	7	oe	26	26	Cytb	0.850444	1.09634	77.571
mtDNA_qPCR230619	8	oe	26	26	Nd6	0.873312	1.13362	77.0378
mtDNA_qPCR230619	8	oe	26	26	Atp6	0.803979	1.15469	69.6274
mtDNA_qPCR230619	8	oe	26	26	Cox2	0.872054	1.10443	78.9598
mtDNA_qPCR230619	8	oe	26	26	Cytb	0.812457	1.09634	74.1061
mtDNA_qPCR230619	9	oe	26	26	Nd6	1.19797	1.13362	105.677
mtDNA_qPCR230619	9	oe	26	26	Atp6	1.24543	1.15469	107.859
mtDNA_qPCR230619	9	oe	26	26	Cox2	1.23566	1.10443	111.883
mtDNA_qPCR230619	9	oe	26	26	Cytb	1.32451	1.09634	120.812
mtDNA_qPCR230619	17	oe	52	52	Nd6	1.32852	1.0925	121.604
mtDNA_qPCR230619	17	oe	52	52	Atp6	1.03281	1.00091	103.186
mtDNA_qPCR230619	17	oe	52	52	Cox2	1.14568	1.08013	106.068
mtDNA_qPCR230619	17	oe	52	52	Cytb	0.974343	0.990273	98.3913
mtDNA_qPCR230619	18	oe	52	52	Nd6	1.05508	1.0925	96.5744
mtDNA_qPCR230619	18	oe	52	52	Atp6	1.00455	1.00091	100.363
mtDNA_qPCR230619	18	oe	52	52	Cox2	1.08445	1.08013	100.4
mtDNA_qPCR230619	18	oe	52	52	Cytb	0.942824	0.990273	95.2084
mtDNA_qPCR230619	19	oe	52	52	Nd6	0.703519	1.0925	64.3954
mtDNA_qPCR230619	19	oe	52	52	Atp6	0.727206	1.00091	72.6542
mtDNA_qPCR230619	19	oe	52	52	Cox2	0.776959	1.08013	71.9319
mtDNA_qPCR230619	19	oe	52	52	Cytb	0.7306	0.990273	73.7776
mtDNA_qPCR230619	20	oe	52	52	Nd6	1.01742	1.0925	93.1276
mtDNA_qPCR230619	20	oe	52	52	Atp6	1.01273	1.00091	101.18
mtDNA_qPCR230619	20	oe	52	52	Cox2	1.04661	1.08013	96.8962
mtDNA_qPCR230619	20	oe	52	52	Cytb	1.00986	0.990273	101.978
mtDNA_qPCR230619	21	oe	52	52	Nd6	1.21117	1.0925	110.863
mtDNA_qPCR230619	21	oe	52	52	Atp6	1.19742	1.00091	119.632
mtDNA_qPCR230619	21	oe	52	52	Cox2	1.34938	1.08013	124.927
mtDNA_qPCR230619	21	oe	52	52	Cytb	1.20051	0.990273	121.23
mtDNA_qPCR230619	1	wt	26	26	Nd6	1.29514	1.13362	114.249
mtDNA_qPCR230619	1	wt	26	26	Atp6	1.33755	1.15469	115.836
mtDNA_qPCR230619	1	wt	26	26	Cox2	1.20523	1.10443	109.127
mtDNA_qPCR230619	1	wt	26	26	Cytb	1.1163	1.09634	101.82
mtDNA_qPCR230619	2	wt	26	26	Nd6	1.06494	1.13362	93.9418
mtDNA_qPCR230619	2	wt	26	26	Atp6	1.04472	1.15469	90.4763
mtDNA_qPCR230619	2	wt	26	26	Cox2	1.06885	1.10443	96.7788
mtDNA_qPCR230619	2	wt	26	26	Cytb	1.07326	1.09634	97.8949
mtDNA_qPCR230619	4	wt	26	26	Nd6	1.15408	1.13362	101.805
mtDNA_qPCR230619	4	wt	26	26	Atp6	1.18971	1.15469	103.033
mtDNA_qPCR230619	4	wt	26	26	Cox2	1.13861	1.10443	103.095
mtDNA_qPCR230619	4	wt	26	26	Cytb	1.18128	1.09634	107.747
mtDNA_qPCR230619	5	wt	26	26	Nd6	1.0203	1.13362	90.0044
mtDNA_qPCR230619	5	wt	26	26	Atp6	1.04678	1.15469	90.6548
mtDNA_qPCR230619	5	wt	26	26	Cox2	1.00502	1.10443	90.9995
mtDNA_qPCR230619	5	wt	26	26	Cytb	1.01453	1.09634	92.5377
mtDNA_qPCR230619	11	wt	52	52	Nd6	1.19383	1.0925	109.275
mtDNA_qPCR230619	11	wt	52	52	Atp6	1.09764	1.00091	109.664
mtDNA_qPCR230619	11	wt	52	52	Cox2	1.17667	1.08013	108.938
mtDNA_qPCR230619	11	wt	52	52	Cytb	1.03828	0.990273	104.848
mtDNA_qPCR230619	12	wt	52	52	Nd6	1.01794	1.0925	93.1755
mtDNA_qPCR230619	12	wt	52	52	Atp6	0.897447	1.00091	89.6627
mtDNA_qPCR230619	12	wt	52	52	Cox2	1.01111	1.08013	93.6103
mtDNA_qPCR230619	12	wt	52	52	Cytb	0.941994	0.990273	95.1246
mtDNA_qPCR230619	13	wt	52	52	Nd6	1.14601	1.0925	104.898
mtDNA_qPCR230619	13	wt	52	52	Atp6	1.11647	1.00091	111.545
mtDNA_qPCR230619	13	wt	52	52	Cox2	1.22164	1.08013	113.101
mtDNA_qPCR230619	13	wt	52	52	Cytb	1.09479	0.990273	110.554
mtDNA_qPCR230619	14	wt	52	52	Nd6	0.900618	1.0925	82.4364
mtDNA_qPCR230619	14	wt	52	52	Atp6	0.849068	1.00091	84.8292
mtDNA_qPCR230619	14	wt	52	52	Cox2	0.900622	1.08013	83.3808
mtDNA_qPCR230619	14	wt	52	52	Cytb	0.776645	0.990273	78.4273
mtDNA_qPCR230619	15	wt	52	52	Nd6	1.20409	1.0925	110.215
mtDNA_qPCR230619	15	wt	52	52	Atp6	1.04395	1.00091	104.3
mtDNA_qPCR230619	15	wt	52	52	Cox2	1.09061	1.08013	100.97
mtDNA_qPCR230619	15	wt	52	52	Cytb	1.09966	0.990273	111.046

## Sheet: Fig 3E
Age	genotype	vdac	IOR	IOR/vdac	IOR normalized to WT
7	wt	12406095	23680574	1.90879	100
7	oe	14301187	20559030	1.43758	75.3136
29	wt	4.67805e+07	38578415	0.824669	100
29	oe	48355844	46968042	0.9713	117.781
47	wt	45442238	38785252	0.853507	100
47	oe	46543350	52506779	1.12813	132.175
		SDH	IOR	IOR/SDH	IOR normalized to WT
16	wt	17919.6	63222.3	3.52811	94.6452
16	oe	21772.8	83826.2	3.85005	103.282
16	wt	13551.9	53222.9	3.92733	105.355
16	oe	19773.2	102717	5.19475	139.355
