# Supplementary material for: POLRMT overexpression increases mtDNA transcription without affecting steady-state mRNA levels
Source: Life Sci Alliance. 2025 Oct 17;8(12):e202302563. doi: 10.26508/lsa.202302563 (PMC12534795; doi:10.26508/lsa.202302563)
Supplement: Supplementary file 7 [file LSA-2023-02563_SdataF4.2.xlsx]

## Sheet: Fig 4B
Replicate	Genotype	IOT-Pulse	VDAC	IOT/VDAC	IOT/VDAC norm to WT
1	WT	28515281	5849853	4.87453	100
1	OE	94566486	14484116	6.52898	133.941
2	WT	175980459	25327907	6.94809	100
2	OE	253319086	24013371	10.5491	151.827
3	WT	159323876	19673321	8.09847	100
3	OE	195187069	13814794	14.1288	174.463
4	WT	73671521	15053894	4.89385	100
4	OE	157260420	12286945	12.799	261.532
5	WT	130979	21076.4	6.2145	100
5	OE	105448	22258.2	4.73748	76.2326
6	WT	54798.7	25393.9	2.15795	100
6	OE	87449	26700.6	3.27517	151.772
7	WT	117257	22372.9	5.24101	100
7	OE	108024	20380.3	5.30041	101.133
8	WT	42175.8	9779.74	4.31257	100
8	OE	63136.6	11198.7	5.63786	130.731
9	WT	91704.9	28084	3.26537	100
9	OE	125107	25238.4	4.957	151.805
10	WT	99314.5	26801.6	3.70554	100
10	OE	137932	26801.6	5.1464	138.884

## Sheet: Fig 4C
WT vs POLRMT
mt gene	55279_WT	55283_WT	55287_WT	55271_POLRMT	55275_POLRMT	55277_POLRMT	Average normalized counts WT	STD Dev	Average normalized counts OE	STD Dev	Avg WT	55279_WT%	55283_WT%	55287_WT%	55271_POLRMT%	55275_POLRMT%	55277_POLRMT%	Avg WT	Avg Polrmt OE	sem wt	sem oe
mt-12S	2.51884e+06	2.68979e+06	2.43391e+06	2.72803e+06	2.67869e+06	2.53252e+06	2.54752e+06	130330	2.64641e+06	101673	2.54752e+06	98.8745	105.585	95.5405	107.086	105.149	99.4113	100	103.882	2.95371	2.30424
mt-16S	1.96882e+07	2.42262e+07	2.04791e+07	2.2391e+07	2.11088e+07	2.21987e+07	2.14645e+07	2.42415e+06	2.18995e+07	691462	2.14645e+07	91.7247	112.866	95.409	104.317	98.3431	103.42	100	102.027	6.52046	1.85989
mt-Nd1	515998	506235	513769	553463	519913	416990	512001	5115.87	496789	71114.4	512001	100.781	98.874	100.345	108.098	101.545	81.4433	100	97.0289	0.576884	8.01911
mt-Nd2	295502	282477	294986	324834	311145	247187	290988	7375.64	294389	41447.1	290988	101.551	97.075	101.374	111.631	106.927	84.9474	100	101.169	1.4634	8.22353
mt-Co1	2.78224e+06	3.0095e+06	2.76215e+06	2.84672e+06	2.79301e+06	2.41548e+06	2.8513e+06	137375	2.68507e+06	235008	2.8513e+06	97.578	105.548	96.8735	99.8394	97.9557	84.7152	100	94.1701	2.78167	4.75861
mt-Co2	733897	810332	738020	784671	748520	633725	760750	42988.9	722306	78813.6	760750	96.4703	106.518	97.0122	103.144	98.3924	83.3027	100	94.9465	3.26253	5.98134
mt-Atp8/6	746548	771904	767136	807593	795654	664046	761862	13475.3	755764	79654.5	761862	97.9899	101.318	100.692	106.002	104.435	87.1608	100	99.1996	1.02118	6.03633
mt-Co3	1.01501e+06	1.09277e+06	1.03201e+06	1.09281e+06	1.05628e+06	853003	1.0466e+06	40883.5	1.0007e+06	129207	1.0466e+06	96.982	104.412	98.6059	104.416	100.926	81.5025	100	95.6146	2.25532	7.12763
mt-Nd3	89284.6	96990.9	87588.7	101377	92909.3	72052.5	91288.1	5011.05	88779.7	15092.3	91288.1	97.8053	106.247	95.9476	111.052	101.776	78.9287	100	97.2523	3.16923	9.54512
mt-Nd4l/4	322069	306180	324305	335071	345993	278547	317518	9882.17	319870	36201.6	317518	101.433	96.4293	102.137	105.528	108.968	87.7263	100	100.741	1.7969	6.58262
mt-Nd5	250870	214481	241295	224132	235519	201305	235549	18862.5	220319	17422.8	235549	106.504	91.0561	102.439	95.153	99.9875	85.4622	100	93.5342	4.62337	4.27049
mt-Nd6	2249.75	2215	2167.35	2638.14	2537.39	2156	2210.7	41.3681	2443.84	254.319	2210.7	101.767	100.194	98.0391	119.335	114.778	97.5256	100	110.546	1.08038	6.64184
mt-Cytb	511547	546593	537129	520479	535716	454041	531756	18130.2	503412	43430.1	531756	96.1995	102.79	101.01	97.8792	100.745	85.3851	100	94.6697	1.96847	4.71539
