# Supplementary material for: POLRMT overexpression increases mtDNA transcription without affecting steady-state mRNA levels
Source: Life Sci Alliance. 2025 Oct 17;8(12):e202302563. doi: 10.26508/lsa.202302563 (PMC12534795; doi:10.26508/lsa.202302563)
Supplement: Supplementary file 9 [file LSA-2023-02563_SdataF5.2.xlsx]

## Sheet: Fig 5B
Replicate	Genotype	IOT Pulse	VDAC Pulse	IOT Chase	VDAC Chase	%Decay
1	WT	42175.8	9779.74	24831.2	7080.65	81.3184
1	OE	63136.6	11198.7	35472.9	9413.26	66.8409
2	WT	91704.9	28084	76993.9	29508.8	79.9046
2	OE	125107	25238.4	87994.6	28772	61.6974
3	WT	99314.5	26801.6	69481.4	26448	70.8962
3	OE	137932	26801.6	79193.5	27034.7	56.9198

## Sheet: Fig 5D raw
Id	Age	Genotype	Probe	Qty
1	14	wt	18S	2678.7
2	14	oe	18S	2857.84
3	14	oe	18S	2564.43
4	14	oe	18S	2581.6
5	14	wt	18S	2251.91
6	14	oe	18S	2929.71
7	14	wt	18S	2439.11
8	14	oe	18S	2483.38
9	14	wt	18S	2262.21
10	14	wt	18S	2570.2
11	14	wt	18S	2620.01
12	14	oe	18S	2660.29
1	14	wt	7S	28976446
2	14	oe	7S	39966143
3	14	oe	7S	39425131
4	14	oe	7S	42076702
5	14	wt	7S	25577134
6	14	oe	7S	43119944
7	14	wt	7S	28912029
8	14	oe	7S	30506962
9	14	wt	7S	23768173
10	14	wt	7S	28778519
11	14	wt	7S	31808260
12	14	oe	7S	29359154
1	14	wt	mtTA	138018
2	14	oe	mtTA	159711
3	14	oe	mtTA	143842
4	14	oe	mtTA	147771
5	14	wt	mtTA	113984
6	14	oe	mtTA	153740
7	14	wt	mtTA	136099
8	14	oe	mtTA	118278
9	14	wt	mtTA	136502
10	14	wt	mtTA	144320
11	14	wt	mtTA	141784
12	14	oe	mtTA	142067
1	14	wt	mt-Nd5_mt-CytB	330168
2	14	oe	mt-Nd5_mt-CytB	450469
3	14	oe	mt-Nd5_mt-CytB	360355
4	14	oe	mt-Nd5_mt-CytB	417002
5	14	wt	mt-Nd5_mt-CytB	257768
6	14	oe	mt-Nd5_mt-CytB	353542
7	14	wt	mt-Nd5_mt-CytB	285206
8	14	oe	mt-Nd5_mt-CytB	271825
9	14	wt	mt-Nd5_mt-CytB	233742
10	14	wt	mt-Nd5_mt-CytB	279788
11	14	wt	mt-Nd5_mt-CytB	245018
12	14	oe	mt-Nd5_mt-CytB	324656
1	14	wt	mt-CytB	2695545
2	14	oe	mt-CytB	3815257
3	14	oe	mt-CytB	3537531
4	14	oe	mt-CytB	3477786
5	14	wt	mt-CytB	2153913
6	14	oe	mt-CytB	3357473
7	14	wt	mt-CytB	2486756
8	14	oe	mt-CytB	2572102
9	14	wt	mt-CytB	2583511
10	14	wt	mt-CytB	2992025
11	14	wt	mt-CytB	2953140
12	14	oe	mt-CytB	3088182
1	14	wt	mtTS1	4852.55
2	14	oe	mtTS1	5206.5
3	14	oe	mtTS1	4523.84
4	14	oe	mtTS1	4903.95
5	14	wt	mtTS1	3424.11
6	14	oe	mtTS1	4353.16
7	14	wt	mtTS1	4059.24
8	14	oe	mtTS1	3568.1
9	14	wt	mtTS1	3813.32
10	14	wt	mtTS1	3963.54
11	14	wt	mtTS1	3848.58
12	14	oe	mtTS1	4976.01
1	14	wt	mtTQ	2311.84
2	14	oe	mtTQ	2866.77
3	14	oe	mtTQ	2435.61
4	14	oe	mtTQ	2313.21
5	14	wt	mtTQ	1910.38
6	14	oe	mtTQ	2783.31
7	14	wt	mtTQ	2374.8
8	14	oe	mtTQ	1736.84
9	14	wt	mtTQ	2227
10	14	wt	mtTQ	2342.9
11	14	wt	mtTQ	2246.67
12	14	oe	mtTQ	2226.69
1	14	wt	mtTF	299202
2	14	oe	mtTF	410643
3	14	oe	mtTF	361847
4	14	oe	mtTF	380736
5	14	wt	mtTF	249087
6	14	oe	mtTF	361479
7	14	wt	mtTF	285626
8	14	oe	mtTF	276691
9	14	wt	mtTF	287541
10	14	wt	mtTF	286416
11	14	wt	mtTF	282840
12	14	oe	mtTF	310135
1	14	wt	mtTP	20221802
2	14	oe	mtTP	32248453
3	14	oe	mtTP	26309628
4	14	oe	mtTP	28131645
5	14	wt	mtTP	20664049
6	14	oe	mtTP	28562134
7	14	wt	mtTP	23937119
8	14	oe	mtTP	22487794
9	14	wt	mtTP	23547791
10	14	wt	mtTP	23263025
11	14	wt	mtTP	29379642
12	14	oe	mtTP	27996762
1	52	wt	18S	46847801
2	52	oe	18S	39386787
3	52	wt	18S	39253154
4	52	oe	18S	34144078
5	52	wt	18S	35264210
6	52	oe	18S	33459154
7	52	oe	18S	34792542
8	52	oe	18S	37313987
9	52	wt	18S	37607804
10	52	oe	18S	48320529
1	52	wt	7S	910.19
2	52	oe	7S	940.79
3	52	wt	7S	765.48
4	52	oe	7S	1362.49
5	52	wt	7S	718.41
6	52	oe	7S	1125.48
7	52	oe	7S	990.97
8	52	oe	7S	1043.9
9	52	wt	7S	1075.55
10	52	oe	7S	1089.2
1	52	wt	mtTA	42119168
2	52	oe	mtTA	23391704
3	52	wt	mtTA	29564340
4	52	oe	mtTA	31150641
5	52	wt	mtTA	35605854
6	52	oe	mtTA	30363612
7	52	oe	mtTA	30044022
8	52	oe	mtTA	42689224
9	52	wt	mtTA	40069021
10	52	oe	mtTA	29022567
1	52	wt	mt-Nd5_mt-CytB	6611.76
2	52	oe	mt-Nd5_mt-CytB	4083.62
3	52	wt	mt-Nd5_mt-CytB	4708.34
4	52	oe	mt-Nd5_mt-CytB	4407.74
5	52	wt	mt-Nd5_mt-CytB	3381.88
6	52	oe	mt-Nd5_mt-CytB	3377.7
7	52	oe	mt-Nd5_mt-CytB	4126.03
8	52	oe	mt-Nd5_mt-CytB	4497.61
9	52	wt	mt-Nd5_mt-CytB	5720.23
10	52	oe	mt-Nd5_mt-CytB	8564.5
1	52	wt	mt-CytB	34646.9
2	52	oe	mt-CytB	31698
3	52	wt	mt-CytB	36543.4
4	52	oe	mt-CytB	32122.5
5	52	wt	mt-CytB	35078.6
6	52	oe	mt-CytB	32744
7	52	oe	mt-CytB	39774.7
8	52	oe	mt-CytB	43346.4
9	52	wt	mt-CytB	52695.9
10	52	oe	mt-CytB	54786.9
1	52	wt	mtTS1	6202.88
2	52	oe	mtTS1	3649.61
3	52	wt	mtTS1	4300.64
4	52	oe	mtTS1	4423.6
5	52	wt	mtTS1	4681.22
6	52	oe	mtTS1	4219.68
7	52	oe	mtTS1	4229.73
8	52	oe	mtTS1	7080.56
9	52	wt	mtTS1	6022.1
10	52	oe	mtTS1	4768.05
1	52	wt	mtTQ	4324.85
2	52	oe	mtTQ	1477.51
3	52	wt	mtTQ	2682.01
4	52	oe	mtTQ	1634.46
5	52	wt	mtTQ	2965.7
6	52	oe	mtTQ	2611.57
7	52	oe	mtTQ	2754.46
8	52	oe	mtTQ	4494.69
9	52	wt	mtTQ	3866.66
10	52	oe	mtTQ	2446.78
1	52	wt	mtTF	138536
2	52	oe	mtTF	67642.1
3	52	wt	mtTF	84573.9
4	52	oe	mtTF	81143.6
5	52	wt	mtTF	85942.2
6	52	oe	mtTF	77912.7
7	52	oe	mtTF	78340.1
8	52	oe	mtTF	154595
9	52	wt	mtTF	106126
10	52	oe	mtTF	67762.9
1	52	wt	mtTP	33613.2
2	52	oe	mtTP	21236.1
3	52	wt	mtTP	23587
4	52	oe	mtTP	22843.8
5	52	wt	mtTP	27392.6
6	52	oe	mtTP	30012.4
7	52	oe	mtTP	30848.9
8	52	oe	mtTP	41621.8
9	52	wt	mtTP	45250
10	52	oe	mtTP	37661.1

## Sheet: Fig 5D normalized
Id	Age	Genotype	Probe	Qty	normQty18S	wt_mean	normQty_wt
1	14	wt	18S	2678.7	1	1	100
2	14	oe	18S	2857.84	1	1	100
3	14	oe	18S	2564.43	1	1	100
4	14	oe	18S	2581.6	1	1	100
5	14	wt	18S	2251.91	1	1	100
6	14	oe	18S	2929.71	1	1	100
7	14	wt	18S	2439.11	1	1	100
8	14	oe	18S	2483.38	1	1	100
9	14	wt	18S	2262.21	1	1	100
10	14	wt	18S	2570.2	1	1	100
11	14	wt	18S	2620.01	1	1	100
12	14	oe	18S	2660.29	1	1	100
1	14	wt	7S	28976446	10817.4	11312.2	95.6259
2	14	oe	7S	39966143	13984.7	11312.2	123.626
3	14	oe	7S	39425131	15373.8	11312.2	135.905
4	14	oe	7S	42076702	16298.7	11312.2	144.081
5	14	wt	7S	25577134	11358	11312.2	100.405
6	14	oe	7S	43119944	14718.2	11312.2	130.109
7	14	wt	7S	28912029	11853.5	11312.2	104.786
8	14	oe	7S	30506962	12284.5	11312.2	108.595
9	14	wt	7S	23768173	10506.6	11312.2	92.879
10	14	wt	7S	28778519	11197	11312.2	98.9819
11	14	wt	7S	31808260	12140.5	11312.2	107.323
12	14	oe	7S	29359154	11036.1	11312.2	97.5594
1	14	wt	mtTA	138018	51.5241	54.7576	94.0948
2	14	oe	mtTA	159711	55.8851	54.7576	102.059
3	14	oe	mtTA	143842	56.0913	54.7576	102.436
4	14	oe	mtTA	147771	57.24	54.7576	104.533
5	14	wt	mtTA	113984	50.6166	54.7576	92.4375
6	14	oe	mtTA	153740	52.4761	54.7576	95.8333
7	14	wt	mtTA	136099	55.7985	54.7576	101.901
8	14	oe	mtTA	118278	47.6279	54.7576	86.9795
9	14	wt	mtTA	136502	60.3399	54.7576	110.194
10	14	wt	mtTA	144320	56.1511	54.7576	102.545
11	14	wt	mtTA	141784	54.1158	54.7576	98.8278
12	14	oe	mtTA	142067	53.403	54.7576	97.5261
1	14	wt	mt-Nd5_mt-CytB	330168	123.257	110.059	111.991
2	14	oe	mt-Nd5_mt-CytB	450469	157.626	110.059	143.219
3	14	oe	mt-Nd5_mt-CytB	360355	140.521	110.059	127.677
4	14	oe	mt-Nd5_mt-CytB	417002	161.529	110.059	146.765
5	14	wt	mt-Nd5_mt-CytB	257768	114.466	110.059	104.004
6	14	oe	mt-Nd5_mt-CytB	353542	120.675	110.059	109.645
7	14	wt	mt-Nd5_mt-CytB	285206	116.93	110.059	106.243
8	14	oe	mt-Nd5_mt-CytB	271825	109.458	110.059	99.4535
9	14	wt	mt-Nd5_mt-CytB	233742	103.325	110.059	93.881
10	14	wt	mt-Nd5_mt-CytB	279788	108.858	110.059	98.9091
11	14	wt	mt-Nd5_mt-CytB	245018	93.518	110.059	84.9707
12	14	oe	mt-Nd5_mt-CytB	324656	122.038	110.059	110.884
1	14	wt	mt-CytB	2695545	1006.29	1069.27	94.1101
2	14	oe	mt-CytB	3815257	1335.01	1069.27	124.853
3	14	oe	mt-CytB	3537531	1379.46	1069.27	129.01
4	14	oe	mt-CytB	3477786	1347.14	1069.27	125.988
5	14	wt	mt-CytB	2153913	956.483	1069.27	89.4521
6	14	oe	mt-CytB	3357473	1146.01	1069.27	107.177
7	14	wt	mt-CytB	2486756	1019.53	1069.27	95.3488
8	14	oe	mt-CytB	2572102	1035.73	1069.27	96.8632
9	14	wt	mt-CytB	2583511	1142.03	1069.27	106.805
10	14	wt	mt-CytB	2992025	1164.12	1069.27	108.871
11	14	wt	mt-CytB	2953140	1127.15	1069.27	105.413
12	14	oe	mt-CytB	3088182	1160.84	1069.27	108.564
1	14	wt	mtTS1	4852.55	1.81153	1.6155	112.135
2	14	oe	mtTS1	5206.5	1.82183	1.6155	112.772
3	14	oe	mtTS1	4523.84	1.76407	1.6155	109.197
4	14	oe	mtTS1	4903.95	1.89958	1.6155	117.585
5	14	wt	mtTS1	3424.11	1.52054	1.6155	94.1218
6	14	oe	mtTS1	4353.16	1.48587	1.6155	91.9758
7	14	wt	mtTS1	4059.24	1.66423	1.6155	103.017
8	14	oe	mtTS1	3568.1	1.43679	1.6155	88.938
9	14	wt	mtTS1	3813.32	1.68566	1.6155	104.343
10	14	wt	mtTS1	3963.54	1.54211	1.6155	95.4574
11	14	wt	mtTS1	3848.58	1.46892	1.6155	90.9266
12	14	oe	mtTS1	4976.01	1.87048	1.6155	115.783
1	14	wt	mtTQ	2311.84	0.863046	0.90642	95.2147
2	14	oe	mtTQ	2866.77	1.00312	0.90642	110.669
3	14	oe	mtTQ	2435.61	0.949767	0.90642	104.782
4	14	oe	mtTQ	2313.21	0.896037	0.90642	98.8545
5	14	wt	mtTQ	1910.38	0.848338	0.90642	93.5921
6	14	oe	mtTQ	2783.31	0.950029	0.90642	104.811
7	14	wt	mtTQ	2374.8	0.973634	0.90642	107.415
8	14	oe	mtTQ	1736.84	0.699386	0.90642	77.1591
9	14	wt	mtTQ	2227	0.984436	0.90642	108.607
10	14	wt	mtTQ	2342.9	0.911563	0.90642	100.567
11	14	wt	mtTQ	2246.67	0.857504	0.90642	94.6034
12	14	oe	mtTQ	2226.69	0.83701	0.90642	92.3424
1	14	wt	mtTF	299202	111.697	114.318	97.7071
2	14	oe	mtTF	410643	143.69	114.318	125.693
3	14	oe	mtTF	361847	141.102	114.318	123.429
4	14	oe	mtTF	380736	147.481	114.318	129.009
5	14	wt	mtTF	249087	110.611	114.318	96.7576
6	14	oe	mtTF	361479	123.384	114.318	107.93
7	14	wt	mtTF	285626	117.102	114.318	102.436
8	14	oe	mtTF	276691	111.417	114.318	97.4625
9	14	wt	mtTF	287541	127.106	114.318	111.187
10	14	wt	mtTF	286416	111.437	114.318	97.48
11	14	wt	mtTF	282840	107.954	114.318	94.433
12	14	oe	mtTF	310135	116.579	114.318	101.978
1	14	wt	mtTP	20221802	7549.11	9535.51	79.1684
2	14	oe	mtTP	32248453	11284.2	9535.51	118.339
3	14	oe	mtTP	26309628	10259.4	9535.51	107.592
4	14	oe	mtTP	28131645	10897	9535.51	114.278
5	14	wt	mtTP	20664049	9176.23	9535.51	96.2323
6	14	oe	mtTP	28562134	9749.13	9535.51	102.24
7	14	wt	mtTP	23937119	9813.87	9535.51	102.919
8	14	oe	mtTP	22487794	9055.32	9535.51	94.9642
9	14	wt	mtTP	23547791	10409.2	9535.51	109.163
10	14	wt	mtTP	23263025	9051.06	9535.51	94.9195
11	14	wt	mtTP	29379642	11213.6	9535.51	117.598
12	14	oe	mtTP	27996762	10524	9535.51	110.366
1	26	wt	18S	48381631	1	1	100
3	26	wt	18S	53932077	1	1	100
4	26	oe	18S	54395127	1	1	100
5	26	wt	18S	57965328	1	1	100
6	26	oe	18S	56418151	1	1	100
7	26	wt	18S	55768390	1	1	100
8	26	oe	18S	57662482	1	1	100
9	26	wt	18S	57223781	1	1	100
10	26	oe	18S	66236967	1	1	100
1	26	wt	7S	18602.4	0.000384492	0.000343662	111.881
3	26	wt	7S	15224	0.00028228	0.000343662	82.1388
4	26	oe	7S	21314.1	0.000391838	0.000343662	114.018
5	26	wt	7S	21850.6	0.00037696	0.000343662	109.689
6	26	oe	7S	22853.9	0.00040508	0.000343662	117.871
7	26	wt	7S	18564.1	0.000332878	0.000343662	96.862
8	26	oe	7S	23456.7	0.000406793	0.000343662	118.37
9	26	wt	7S	19553.5	0.000341701	0.000343662	99.4294
10	26	oe	7S	22434.7	0.000338704	0.000343662	98.5571
1	26	wt	mtTA	66852503	1.38177	1.10848	124.655
3	26	wt	mtTA	62534633	1.15951	1.10848	104.603
4	26	oe	mtTA	54340542	0.998997	1.10848	90.1228
5	26	wt	mtTA	64419270	1.11134	1.10848	100.258
6	26	oe	mtTA	51024751	0.904403	1.10848	81.5892
7	26	wt	mtTA	50627854	0.907823	1.10848	81.8978
8	26	oe	mtTA	52846221	0.916475	1.10848	82.6783
9	26	wt	mtTA	56192027	0.98197	1.10848	88.5868
10	26	oe	mtTA	54296113	0.819725	1.10848	73.9502
1	26	wt	mt-Nd5_mt-CytB	1331.85	2.7528e-05	3.30797e-05	83.2172
3	26	wt	mt-Nd5_mt-CytB	1896.02	3.51557e-05	3.30797e-05	106.276
4	26	oe	mt-Nd5_mt-CytB	1929.93	3.54798e-05	3.30797e-05	107.256
5	26	wt	mt-Nd5_mt-CytB	1829.3	3.15585e-05	3.30797e-05	95.4014
6	26	oe	mt-Nd5_mt-CytB	2115.71	3.75005e-05	3.30797e-05	113.364
7	26	wt	mt-Nd5_mt-CytB	1706.68	3.0603e-05	3.30797e-05	92.5128
8	26	oe	mt-Nd5_mt-CytB	2195.12	3.80684e-05	3.30797e-05	115.081
9	26	wt	mt-Nd5_mt-CytB	2320.62	4.05534e-05	3.30797e-05	122.593
10	26	oe	mt-Nd5_mt-CytB	2463.4	3.71907e-05	3.30797e-05	112.427
1	26	wt	mt-CytB	19954.4	0.000412438	0.00035757	115.345
3	26	wt	mt-CytB	22239.8	0.000412366	0.00035757	115.324
4	26	oe	mt-CytB	19890.1	0.00036566	0.00035757	102.262
5	26	wt	mt-CytB	21531.8	0.000371461	0.00035757	103.885
6	26	oe	mt-CytB	19080	0.000338189	0.00035757	94.5799
7	26	wt	mt-CytB	15997.7	0.000286859	0.00035757	80.2247
8	26	oe	mt-CytB	19213.5	0.000333206	0.00035757	93.1861
9	26	wt	mt-CytB	17437.6	0.000304727	0.00035757	85.2215
10	26	oe	mt-CytB	23097.9	0.000348716	0.00035757	97.5237
1	26	wt	mtTS1	7094.95	0.000146646	0.000133598	109.767
3	26	wt	mtTS1	6848.83	0.00012699	0.000133598	95.0541
4	26	oe	mtTS1	5945.47	0.000109302	0.000133598	81.814
5	26	wt	mtTS1	7800.34	0.000134569	0.000133598	100.727
6	26	oe	mtTS1	5563.61	9.86138e-05	0.000133598	73.8141
7	26	wt	mtTS1	5214.52	9.35031e-05	0.000133598	69.9887
8	26	oe	mtTS1	8239.38	0.00014289	0.000133598	106.955
9	26	wt	mtTS1	9515.17	0.00016628	0.000133598	124.463
10	26	oe	mtTS1	6727.76	0.000101571	0.000133598	76.0277
1	26	wt	mtTQ	3097.89	6.40303e-05	4.32137e-05	148.171
3	26	wt	mtTQ	2398.22	4.44674e-05	4.32137e-05	102.901
4	26	oe	mtTQ	1684.37	3.09655e-05	4.32137e-05	71.6565
5	26	wt	mtTQ	2466.43	4.25501e-05	4.32137e-05	98.4643
6	26	oe	mtTQ	1231.41	2.18265e-05	4.32137e-05	50.5082
7	26	wt	mtTQ	1489.58	2.67101e-05	4.32137e-05	61.8093
8	26	oe	mtTQ	1824.33	3.16381e-05	4.32137e-05	73.213
9	26	wt	mtTQ	2192.29	3.83108e-05	4.32137e-05	88.6542
10	26	oe	mtTQ	1837.66	2.77437e-05	4.32137e-05	64.2011
1	26	wt	mtTF	177311	0.00366485	0.00273805	133.849
3	26	wt	mtTF	145104	0.0026905	0.00273805	98.2634
4	26	oe	mtTF	136688	0.00251287	0.00273805	91.7756
5	26	wt	mtTF	164363	0.00283554	0.00273805	103.56
6	26	oe	mtTF	125617	0.00222653	0.00273805	81.3179
7	26	wt	mtTF	107794	0.00193289	0.00273805	70.5937
8	26	oe	mtTF	171613	0.00297617	0.00273805	108.696
9	26	wt	mtTF	146864	0.00256649	0.00273805	93.734
10	26	oe	mtTF	154646	0.00233474	0.00273805	85.2702
1	26	wt	mtTP	32108899	0.663659	0.676272	98.1349
3	26	wt	mtTP	32396071	0.600683	0.676272	88.8227
4	26	oe	mtTP	34265879	0.629944	0.676272	93.1495
5	26	wt	mtTP	41308461	0.712641	0.676272	105.378
6	26	oe	mtTP	38704614	0.686031	0.676272	101.443
7	26	wt	mtTP	34891884	0.625657	0.676272	92.5156
8	26	oe	mtTP	42352614	0.734492	0.676272	108.609
9	26	wt	mtTP	44561243	0.778719	0.676272	115.149
10	26	oe	mtTP	54562326	0.823744	0.676272	121.807
1	52	wt	18S	46847801	1	1	100
2	52	oe	18S	39386787	1	1	100
3	52	wt	18S	39253154	1	1	100
4	52	oe	18S	34144078	1	1	100
5	52	wt	18S	35264210	1	1	100
6	52	oe	18S	33459154	1	1	100
7	52	oe	18S	34792542	1	1	100
8	52	oe	18S	37313987	1	1	100
9	52	wt	18S	37607804	1	1	100
10	52	oe	18S	48320529	1	1	100
1	52	wt	7S	910.19	1.94287e-05	2.19753e-05	88.4115
2	52	oe	7S	940.79	2.38859e-05	2.19753e-05	108.695
3	52	wt	7S	765.48	1.95011e-05	2.19753e-05	88.7411
4	52	oe	7S	1362.49	3.99041e-05	2.19753e-05	181.587
5	52	wt	7S	718.41	2.03722e-05	2.19753e-05	92.7052
6	52	oe	7S	1125.48	3.36374e-05	2.19753e-05	153.069
7	52	oe	7S	990.97	2.84823e-05	2.19753e-05	129.61
8	52	oe	7S	1043.9	2.79761e-05	2.19753e-05	127.307
9	52	wt	7S	1075.55	2.85991e-05	2.19753e-05	130.142
10	52	oe	7S	1089.2	2.25411e-05	2.19753e-05	102.575
1	52	wt	mtTA	42119168	0.899064	0.931842	96.4825
2	52	oe	mtTA	23391704	0.593897	0.931842	63.7337
3	52	wt	mtTA	29564340	0.753171	0.931842	80.8261
4	52	oe	mtTA	31150641	0.912329	0.931842	97.906
5	52	wt	mtTA	35605854	1.00969	0.931842	108.354
6	52	oe	mtTA	30363612	0.907483	0.931842	97.3859
7	52	oe	mtTA	30044022	0.863519	0.931842	92.668
8	52	oe	mtTA	42689224	1.14405	0.931842	122.773
9	52	wt	mtTA	40069021	1.06544	0.931842	114.337
10	52	oe	mtTA	29022567	0.600626	0.931842	64.4558
1	52	wt	mt-Nd5_mt-CytB	6611.76	0.000141133	0.000127271	110.891
2	52	oe	mt-Nd5_mt-CytB	4083.62	0.00010368	0.000127271	81.4639
3	52	wt	mt-Nd5_mt-CytB	4708.34	0.000119948	0.000127271	94.2461
4	52	oe	mt-Nd5_mt-CytB	4407.74	0.000129092	0.000127271	101.431
5	52	wt	mt-Nd5_mt-CytB	3381.88	9.59012e-05	0.000127271	75.3519
6	52	oe	mt-Nd5_mt-CytB	3377.7	0.00010095	0.000127271	79.3189
7	52	oe	mt-Nd5_mt-CytB	4126.03	0.000118589	0.000127271	93.1787
8	52	oe	mt-Nd5_mt-CytB	4497.61	0.000120534	0.000127271	94.7066
9	52	wt	mt-Nd5_mt-CytB	5720.23	0.000152102	0.000127271	119.51
10	52	oe	mt-Nd5_mt-CytB	8564.5	0.000177244	0.000127271	139.265
1	52	wt	mt-CytB	34646.9	0.000739562	0.00101662	72.7475
2	52	oe	mt-CytB	31698	0.000804788	0.00101662	79.1635
3	52	wt	mt-CytB	36543.4	0.000930967	0.00101662	91.5752
4	52	oe	mt-CytB	32122.5	0.000940793	0.00101662	92.5416
5	52	wt	mt-CytB	35078.6	0.000994735	0.00101662	97.8478
6	52	oe	mt-CytB	32744	0.000978625	0.00101662	96.2631
7	52	oe	mt-CytB	39774.7	0.0011432	0.00101662	112.451
8	52	oe	mt-CytB	43346.4	0.00116167	0.00101662	114.268
9	52	wt	mt-CytB	52695.9	0.0014012	0.00101662	137.83
10	52	oe	mt-CytB	54786.9	0.00113382	0.00101662	111.529
1	52	wt	mtTS1	6202.88	0.000132405	0.000133711	99.0235
2	52	oe	mtTS1	3649.61	9.26608e-05	0.000133711	69.2995
3	52	wt	mtTS1	4300.64	0.000109562	0.000133711	81.9393
4	52	oe	mtTS1	4423.6	0.000129557	0.000133711	96.8935
5	52	wt	mtTS1	4681.22	0.000132747	0.000133711	99.2793
6	52	oe	mtTS1	4219.68	0.000126114	0.000133711	94.3189
7	52	oe	mtTS1	4229.73	0.00012157	0.000133711	90.9202
8	52	oe	mtTS1	7080.56	0.000189756	0.000133711	141.916
9	52	wt	mtTS1	6022.1	0.000160129	0.000133711	119.758
10	52	oe	mtTS1	4768.05	9.86755e-05	0.000133711	73.7977
1	52	wt	mtTQ	4324.85	9.2317e-05	8.68895e-05	106.247
2	52	oe	mtTQ	1477.51	3.75128e-05	8.68895e-05	43.1731
3	52	wt	mtTQ	2682.01	6.8326e-05	8.68895e-05	78.6355
4	52	oe	mtTQ	1634.46	4.78695e-05	8.68895e-05	55.0924
5	52	wt	mtTQ	2965.7	8.40994e-05	8.68895e-05	96.789
6	52	oe	mtTQ	2611.57	7.80525e-05	8.68895e-05	89.8296
7	52	oe	mtTQ	2754.46	7.91681e-05	8.68895e-05	91.1136
8	52	oe	mtTQ	4494.69	0.000120456	8.68895e-05	138.631
9	52	wt	mtTQ	3866.66	0.000102815	8.68895e-05	118.329
10	52	oe	mtTQ	2446.78	5.06364e-05	8.68895e-05	58.2769
1	52	wt	mtTF	138536	0.00295716	0.00259269	114.058
2	52	oe	mtTF	67642.1	0.00171738	0.00259269	66.2394
3	52	wt	mtTF	84573.9	0.00215457	0.00259269	83.102
4	52	oe	mtTF	81143.6	0.0023765	0.00259269	91.6618
5	52	wt	mtTF	85942.2	0.00243709	0.00259269	93.9988
6	52	oe	mtTF	77912.7	0.00232859	0.00259269	89.8138
7	52	oe	mtTF	78340.1	0.00225164	0.00259269	86.8457
8	52	oe	mtTF	154595	0.00414308	0.00259269	159.799
9	52	wt	mtTF	106126	0.00282192	0.00259269	108.842
10	52	oe	mtTF	67762.9	0.00140236	0.00259269	54.0892
1	52	wt	mtTP	33613.2	0.000717498	0.000824595	87.0122
2	52	oe	mtTP	21236.1	0.000539168	0.000824595	65.3858
3	52	wt	mtTP	23587	0.000600893	0.000824595	72.8713
4	52	oe	mtTP	22843.8	0.000669043	0.000824595	81.1359
5	52	wt	mtTP	27392.6	0.000776782	0.000824595	94.2016
6	52	oe	mtTP	30012.4	0.000896986	0.000824595	108.779
7	52	oe	mtTP	30848.9	0.000886653	0.000824595	107.526
8	52	oe	mtTP	41621.8	0.00111545	0.000824595	135.272
9	52	wt	mtTP	45250	0.00120321	0.000824595	145.915
10	52	oe	mtTP	37661.1	0.000779401	0.000824595	94.5193
