# Supplementary material for: POLRMT overexpression increases mtDNA transcription without affecting steady-state mRNA levels
Source: Life Sci Alliance. 2025 Oct 17;8(12):e202302563. doi: 10.26508/lsa.202302563 (PMC12534795; doi:10.26508/lsa.202302563)
Supplement: Supplementary file 11 [file LSA-2023-02563_SdataF6.2.xlsx]

## Sheet: Fig 6B
WT vs POLRMT
mt gene	55279_WT	55283_WT	55287_WT	55271_POLRMT	55275_POLRMT	55277_POLRMT	Average normalized counts WT	STD Dev	Average normalized counts OE	STD Dev	Avg WT	55279_WT%	55283_WT%	55287_WT%	55271_POLRMT%	55275_POLRMT%	55277_POLRMT%	Avg WT	Avg Polrmt OE	sem wt	sem oe
mt-12S	2.51884e+06	2.68979e+06	2.43391e+06	2.72803e+06	2.67869e+06	2.53252e+06	2.54752e+06	130330	2.64641e+06	101673	2.54752e+06	98.8745	105.585	95.5405	107.086	105.149	99.4113	100	103.882	2.95371	2.30424
mt-16S	1.96882e+07	2.42262e+07	2.04791e+07	2.2391e+07	2.11088e+07	2.21987e+07	2.14645e+07	2.42415e+06	2.18995e+07	691462	2.14645e+07	91.7247	112.866	95.409	104.317	98.3431	103.42	100	102.027	6.52046	1.85989
mt-Nd1	515998	506235	513769	553463	519913	416990	512001	5115.87	496789	71114.4	512001	100.781	98.874	100.345	108.098	101.545	81.4433	100	97.0289	0.576884	8.01911
mt-Nd2	295502	282477	294986	324834	311145	247187	290988	7375.64	294389	41447.1	290988	101.551	97.075	101.374	111.631	106.927	84.9474	100	101.169	1.4634	8.22353
mt-Co1	2.78224e+06	3.0095e+06	2.76215e+06	2.84672e+06	2.79301e+06	2.41548e+06	2.8513e+06	137375	2.68507e+06	235008	2.8513e+06	97.578	105.548	96.8735	99.8394	97.9557	84.7152	100	94.1701	2.78167	4.75861
mt-Co2	733897	810332	738020	784671	748520	633725	760750	42988.9	722306	78813.6	760750	96.4703	106.518	97.0122	103.144	98.3924	83.3027	100	94.9465	3.26253	5.98134
mt-Atp8/6	746548	771904	767136	807593	795654	664046	761862	13475.3	755764	79654.5	761862	97.9899	101.318	100.692	106.002	104.435	87.1608	100	99.1996	1.02118	6.03633
mt-Co3	1.01501e+06	1.09277e+06	1.03201e+06	1.09281e+06	1.05628e+06	853003	1.0466e+06	40883.5	1.0007e+06	129207	1.0466e+06	96.982	104.412	98.6059	104.416	100.926	81.5025	100	95.6146	2.25532	7.12763
mt-Nd3	89284.6	96990.9	87588.7	101377	92909.3	72052.5	91288.1	5011.05	88779.7	15092.3	91288.1	97.8053	106.247	95.9476	111.052	101.776	78.9287	100	97.2523	3.16923	9.54512
mt-Nd4l/4	322069	306180	324305	335071	345993	278547	317518	9882.17	319870	36201.6	317518	101.433	96.4293	102.137	105.528	108.968	87.7263	100	100.741	1.7969	6.58262
mt-Nd5	250870	214481	241295	224132	235519	201305	235549	18862.5	220319	17422.8	235549	106.504	91.0561	102.439	95.153	99.9875	85.4622	100	93.5342	4.62337	4.27049
mt-Nd6	2249.75	2215	2167.35	2638.14	2537.39	2156	2210.7	41.3681	2443.84	254.319	2210.7	101.767	100.194	98.0391	119.335	114.778	97.5256	100	110.546	1.08038	6.64184
mt-Cytb	511547	546593	537129	520479	535716	454041	531756	18130.2	503412	43430.1	531756	96.1995	102.79	101.01	97.8792	100.745	85.3851	100	94.6697	1.96847	4.71539
WT vs LRPPRC
mt gene	55279_WT	55283_WT	55287_WT	55267_Lrp_OE	55273_Lrp_OE	55289_Lrp_OE	Average normalized counts WT	STD Dev	Average normalized counts OE	STD Dev	Avg WT	55279_WT%	55283_WT%	55287_WT%	55267_Lrp_OE%	55273_Lrp_OE%	55289_Lrp_OE%	Avg WT	Avg Lrpprc OE	sem wt	sem oe
mt-12S	1.35933e+06	1.44122e+06	1.31221e+06	1.25389e+06	1.27802e+06	1.25123e+06	1.37092e+06	65280.8	1.26105e+06	14760.9	1.37092e+06	99.1548	105.128	95.7174	91.4634	93.2237	91.2692	100	91.9854	2.74924	0.621643
mt-16S	1.06251e+07	1.29806e+07	1.1041e+07	1.30511e+07	1.2046e+07	1.2591e+07	1.15489e+07	1.25723e+06	1.25627e+07	503150	1.15489e+07	92.0007	112.397	95.6023	113.007	104.304	109.024	100	108.778	6.28512	2.51534
mt-Nd1	278467	271246	276992	342006	344464	352534	275568	3814.93	346335	5507.75	275568	101.052	98.4316	100.517	124.109	125.001	127.93	100	125.68	0.799276	1.15394
mt-Nd2	159473	151354	159038	179684	200416	225931	156621	4566.88	202011	23164.7	156621	101.82	96.6369	101.543	114.725	127.962	144.253	100	128.98	1.68348	8.53915
mt-Co1	1.50148e+06	1.61252e+06	1.48918e+06	1.64039e+06	1.60472e+06	1.65048e+06	1.53439e+06	67940	1.63186e+06	24040.2	1.53439e+06	97.855	105.092	97.0532	106.908	104.583	107.565	100	106.352	2.55639	0.904565
mt-Co2	396059	434184	397894	480079	476978	514237	409379	21501.4	490431	20674.4	409379	96.7463	106.059	97.1945	117.27	116.512	125.614	100	119.799	3.03236	2.91573
mt-Atp8/6	402887	413594	413591	431380	442286	470952	410024	6181.15	448206	20439.2	410024	98.2593	100.871	100.87	105.209	107.868	114.86	100	109.312	0.870361	2.87802
mt-Co3	547767	585520	556393	637131	631744	666308	563226	19782.5	645061	18596.4	563226	97.2552	103.958	98.7867	113.122	112.165	118.302	100	114.53	2.02786	1.90628
mt-Nd3	48183.9	51968.7	47222.3	69198.4	62750.6	66442.4	49125	2509.25	66130.5	3235.2	49125	98.0843	105.789	96.1269	140.862	127.737	135.252	100	134.617	2.94905	3.80223
mt-Nd4l/4	173810	164055	174845	190624	200471	233845	170903	5953.42	208313	22652.4	170903	101.701	95.9928	102.306	111.539	117.301	136.829	100	121.89	2.01121	7.6525
mt-Nd5	135386	114921	130091	161441	164719	197987	126799	10622	174716	20220.4	126799	106.772	90.6324	102.596	127.32	129.905	156.142	100	137.789	4.83645	9.20688
mt-Nd6	1214.12	1186.82	1168.5	725.721	1209.42	1155.44	1189.81	22.9545	1030.19	265.057	1189.81	102.043	99.7485	98.2088	60.9946	101.648	97.1108	100	86.5844	1.11386	12.8618
mt-Cytb	276064	292870	289586	297987	298622	341164	286173	8907.35	312591	24747	286173	96.4675	102.34	101.192	104.128	104.35	119.216	100	109.231	1.79704	4.99267
WT vs Double
mt gene	55279_WT	55283_WT	55287_WT	55269_Double	55281_Double	55285_Double	Average normalized counts WT	STD Dev	Average normalized counts OE	STD Dev	Avg WT	55279_WT%	55283_WT%	55287_WT%	55269_Double%	55281_Double%	55285_Double%	Avg WT	Avg Double OE	sem wt	sem oe
mt-12S	2.48757e+06	2.65096e+06	2.40298e+06	2.2268e+06	2.45108e+06	2.27857e+06	2.51383e+06	126061	2.31882e+06	117433	2.51383e+06	98.9551	105.455	95.5901	88.5818	97.5037	90.641	100	92.2422	2.89522	2.69706
mt-16S	1.94438e+07	2.38764e+07	2.02188e+07	2.22578e+07	2.21858e+07	2.26092e+07	2.11796e+07	2.36738e+06	2.23509e+07	226541	2.11796e+07	91.8039	112.733	95.4634	105.091	104.75	106.75	100	105.53	6.4534	0.617542
mt-Nd1	509591	498926	507240	676126	628580	605208	505252	5603.03	636638	36139.2	505252	100.859	98.748	100.393	133.819	124.409	119.783	100	126.004	0.640257	4.12962
mt-Nd2	291833	278398	291237	366496	367727	378217	287156	7590.18	370814	6441.3	287156	101.629	96.9502	101.421	127.63	128.058	131.711	100	129.133	1.52607	1.29508
mt-Co1	2.74769e+06	2.96605e+06	2.72705e+06	2.87816e+06	2.95056e+06	2.83868e+06	2.8136e+06	132431	2.88913e+06	56741.2	2.8136e+06	97.6576	105.418	96.924	102.295	104.868	100.891	100	102.685	2.71747	1.16433
mt-Co2	724784	798633	728641	853740	876815	858381	750686	41567.8	862979	12205.4	750686	96.5496	106.387	97.0634	113.728	116.802	114.346	100	114.959	3.19696	0.938711
mt-Atp8/6	737278	760759	757387	783960	820992	807153	751808	12696	804035	18711.9	751808	98.0673	101.191	100.742	104.277	109.202	107.362	100	106.947	0.97499	1.43698
mt-Co3	1.00241e+06	1.077e+06	1.01889e+06	1.10809e+06	1.13187e+06	1.12624e+06	1.03276e+06	39182.7	1.12207e+06	12428.2	1.03276e+06	97.0605	104.283	98.6566	107.294	109.597	109.051	100	108.647	2.19044	0.694779
mt-Nd3	88175.9	95590.5	86475.6	117035	113356	113423	90080.7	4846.81	114605	2105.23	90080.7	97.8855	106.117	95.998	129.923	125.838	125.912	100	127.224	3.10645	1.3493
mt-Nd4l/4	318070	301760	320183	318320	344878	369523	313338	10082.3	344240	25607.3	313338	101.51	96.305	102.185	101.59	110.066	117.931	100	109.862	1.85775	4.71835
mt-Nd5	247755	211385	238229	247594	284569	309192	232456	18859.6	280452	31004.8	232456	106.581	90.9354	102.483	106.512	122.418	133.011	100	120.647	4.68416	7.70065
mt-Nd6	2221.82	2183.02	2139.81	1660.54	1329.1	1550.78	2181.55	41.0234	1513.47	168.84	2181.55	101.846	100.067	98.0867	76.1173	60.9245	71.0864	100	69.3761	1.08569	4.46838
mt-Cytb	505195	538701	530303	499767	565467	561511	524733	17433.9	542248	36843.1	524733	96.2765	102.662	101.061	95.2422	107.763	107.009	100	103.338	1.9182	4.05376
	Average			SEM
mt gene	Lrpprc	Polrmt	Double	Lrpprc	Polrmt	Double
mt-12S	91.9854	103.882	92.2422	0.621643	2.30424	2.69706
mt-16S	108.778	102.027	105.53	2.51534	1.85989	0.617542
mt-Nd1	125.68	97.0289	126.004	1.15394	8.01911	4.12962
mt-Nd2	128.98	101.169	129.133	8.53915	8.22353	1.29508
mt-Co1	106.352	94.1701	102.685	0.904565	4.75861	1.16433
mt-Co2	119.799	94.9465	114.959	2.91573	5.98134	0.938711
mt-Atp8/6	109.312	99.1996	106.947	2.87802	6.03633	1.43698
mt-Co3	114.53	95.6146	108.647	1.90628	7.12763	0.694779
mt-Nd3	134.617	97.2523	127.224	3.80223	9.54512	1.3493
mt-Nd4l/4	121.89	100.741	109.862	7.6525	6.58262	4.71835
mt-Nd5	137.789	93.5342	120.647	9.20688	4.27049	7.70065
mt-Nd6	86.5844	110.546	69.3761	12.8618	6.64184	4.46838
mt-Cytb	109.231	94.6697	103.338	4.99267	4.71539	4.05376
